# Supplementary material for: Local and Systemic Humoral Response to Autologous Lineage-Negative Cells Intrathecal Administration in ALS Patients
Source: Int J Mol Sci. 2020 Feb 6;21(3):1070. doi: 10.3390/ijms21031070 (PMC7037134; doi:10.3390/ijms21031070)
Supplement: Supplementary file 1 [file ijms-21-01070-s001.zip]

Archive with 4 entries (4 files):
- Supplementary File 3.pdf
- Supplementary File 4.xlsx
- Supplementary File 1.pdf
- Supplementary File 2.pdf
