# Supplementary material for: Local and Systemic Humoral Response to Autologous Lineage-Negative Cells Intrathecal Administration in ALS Patients
Source: Int J Mol Sci. 2020 Feb 6;21(3):1070. doi: 10.3390/ijms21031070 (PMC7037134; doi:10.3390/ijms21031070)
Supplement: Supplementary file 1 [file ijms-21-01070-s001.zip › Supplementary File 4.xlsx]

## Sheet: Arkusz1
Patient 1						Patient 2						Patient 3
N.	Gene symbol	Day 0 expression value	Day 7 expression value	Score		N.	Gene symbol	Day 0 expression value	Day 7 expression value	Score		N.	Gene symbol	Day 0 expression value	Day 7 expression value	Score
1	ABCA1	1.45868	-0.2696	0.866904		1	AATK	1.42535	-0.0367236	0.96037		1	ABHD2	0.22899	-0.3436	0.987968
2	ABCC5	0.990221	-0.577519	0.94636		2	ABCA2	0.963277	-0.420585	0.938536		2	ABHD4	0.502904	-0.979592	0.953915
3	ABCG1	0.89698	-0.10609	0.82249		3	ABCA7	1.39248	-0.400349	0.9829		3	ABHD5	0.948359	-0.441044	0.92879
4	ABR	0.703946	-0.487327	0.919843		4	ABI3	0.562084	-0.284108	0.867979		4	ABI1	0.225729	-0.411385	0.981783
5	ABTB1	0.226068	-1.07726	0.805646		5	ABTB1	1.45934	-0.209931	0.956583		5	AC138035.1	0.663873	-0.189455	0.952827
6	AC093495.4	1.35959	-0.485305	0.872705		6	ACADVL	1.35288	-0.192034	0.995719		6	ACAP2	0.5595	-0.516159	0.995298
7	ACADVL	0.39163	-0.747339	0.88769		7	ACAP1	1.41614	-0.0987436	0.987341		7	ACBD3	0.516336	-0.464351	0.993919
8	ACIN1	1.06515	-0.675789	0.881313		8	ACP2	1.34997	0.210004	0.84723		8	ACOX1	0.681972	-0.637964	0.970757
9	ACP2	0.440009	-0.170875	0.867428		9	ACTR1B	1.13142	-0.201054	0.894905		9	ACSL1	0.780856	-0.306001	0.94801
10	ACTR1B	0.598276	-0.363746	0.927894		10	ADAM8	1.31953	-0.25375	0.979343		10	ACSL3	0.309848	-0.483504	0.929758
11	ACVR1	1.40535	-0.332065	0.878529		11	ADAMTSL4	0.875151	-0.215681	0.931909		11	ACSL4	0.254735	-0.550682	0.994649
12	ADAM19	1.20332	-0.0384732	0.864528		12	ADAMTSL4-AS1	1.29162	0.22133	0.957214		12	ACTG1	0.324211	-0.606484	0.981502
13	ADAMTSL4	0.88504	-0.927775	0.858444		13	ADCY7	0.643734	0.305558	0.913045		13	ACTN4	0.086824	-0.197639	0.977554
14	ADCK4	1.14289	-1.13141	0.945882		14	ADM	1.29473	-0.184787	0.84353		14	ACTR3	0.0737747	-0.905296	0.948255
15	ADCY7	0.855089	-0.665419	0.971916		15	ADPGK	1.03281	0.0766817	0.926766		15	ADAM10	0.464411	-0.767158	0.987624
16	ADHFE1	0.733565	0.0930855	0.844184		16	ADRBK1	0.655289	0.285375	0.893365		16	ADAM17	0.28427	-0.819359	0.967979
17	ADPGK	1.09312	-0.957738	0.942563		17	ADRM1	0.83431	0.0306261	0.94242		17	ADD3	0.000658013	-0.630316	0.969008
18	ADRBK1	0.634438	-0.932075	0.975023		18	AES	0.852277	-0.16895	0.862226		18	ADIPOR1	0.288906	-0.860519	0.974861
19	ADRM1	0.363803	-0.466641	0.94584		19	AGER	1.20743	-0.21632	0.962253		19	ADK	0.088971	-0.51794	0.979189
20	AK5	0.831285	-0.939964	0.891775		20	AHNAK	1.11195	-0.04554	0.800828		20	ADRBK2	0.198975	-0.889375	0.904822
21	AKAP8L	0.800181	-0.867364	0.952232		21	AIP	1.10554	-0.0318468	0.914004		21	AFF1	0.85371	-0.220741	0.947929
22	AKNA	0.355877	-0.599444	0.864227		22	AKNA	1.03078	-0.148813	0.986857		22	AFF4	0.145675	0.235761	0.931857
23	ALDH2	0.665316	-1.23659	0.939013		23	AKT1	1.45396	-0.460023	0.91657		23	AFTPH	0.621407	-0.62216	0.991374
24	ANAPC2	0.27976	-0.480915	0.84595		24	ALKBH5	1.25822	0.0761838	0.855113		24	AGAP6	0.365278	0.1061	0.94181
25	AP1G2	0.590985	-1.49432	0.88982		25	ALKBH6	1.18412	0.079232	0.833189		25	AGAP9	0.368973	0.151586	0.941671
26	AP1M1	0.713253	-0.813983	0.994589		26	ALOX15	1.07119	-0.622236	0.95232		26	AGFG1	0.211088	-0.718638	0.956697
27	AP2A1	0.933473	-0.00783903	0.882339		27	ALPL	0.760198	0.236787	0.906564		27	AGO4	0.634925	-0.483521	0.993159
28	ARAP3	0.896824	-0.924746	0.842698		28	AMDHD2	1.61382	-0.475885	0.937324		28	AGTPBP1	0.674135	-0.743203	0.968267
29	ARF6	0.767282	-0.78699	0.976052		29	ANKRD13D	1.33542	-0.295887	0.985118		29	AHCTF1	0.460331	-0.566329	0.979963
30	ARHGAP30	0.799235	-0.345143	0.9322		30	ANO9	1.55207	-0.22993	0.914049		30	AHR	0.00474742	-0.955861	0.918416
31	ARHGAP4	0.334701	-0.742629	0.801247		31	AP1M1	0.882507	-0.211798	0.950025		31	AIM1	0.255012	-1.30043	0.871041
32	ARHGEF18	0.698186	-0.428343	0.901304		32	AP2A1	0.848025	0.488115	0.936122		32	AKAP13	0.712643	-0.560472	0.975724
33	ARHGEF2	1.16338	-0.847749	0.968813		33	AP5B1	1.23772	-0.303913	0.841921		33	AKTIP	0.521318	-0.355147	0.931827
34	ARL4C	0.102734	-0.136407	0.831809		34	APH1A	1.63293	0.0465085	0.895843		34	ALG2	0.305172	-0.0627696	0.844969
35	ARL5A	1.18995	-0.824351	0.971241		35	APOBR	1.52832	-0.145187	0.975172		35	ALOX5AP	0.803382	-0.592278	0.953983
36	ARL6IP4	0.382564	0.121903	0.83242		36	APRT	1.15478	-0.537929	0.894869		36	ALPK1	0.881008	-0.475149	0.963207
37	ARSG	1.46938	-0.656729	0.911252		37	ARAP1	1.31171	-0.0904186	0.979019		37	AMD1	0.444235	-0.916411	0.974053
38	ASB16-AS1	0.819302	-0.27397	0.917896		38	ARAP3	0.972745	-0.0746706	0.949425		38	ANKHD1	0.695996	-0.409645	0.98934
39	ASB6	0.356646	-0.486671	0.877253		39	ARGLU1	1.17738	-0.144988	0.975097		39	ANKRD12	0.09831	-0.474149	0.981296
40	ASMTL	0.510268	-0.528753	0.885717		40	ARHGAP27	0.772168	0.0630571	0.954819		40	ANKRD17	0.477663	-0.00618917	0.961882
41	ATG16L2	0.706147	-0.962277	0.803706		41	ARHGAP30	0.831552	0.204526	0.932269		41	ANKRD44	0.603431	-0.120082	0.943004
42	ATG9A	0.914508	-0.496461	0.900953		42	ARHGAP4	1.27247	-0.243166	0.980325		42	ANXA1	0.247154	-1.20476	0.885141
43	ATP10A	0.649039	-0.903898	0.976888		43	ARHGAP9	0.967923	0.0569379	0.956632		43	ANXA3	0.339207	-0.493907	0.904037
44	ATP13A2	0.749102	-0.444878	0.918416		44	ARHGDIA	1.41949	-0.0977289	0.97986		44	AP1G1	-0.2067	-0.368036	0.944305
45	ATP6V1E1	1.02038	-1.26321	0.869035		45	ARHGEF1	1.40183	-0.368437	0.991206		45	APAF1	0.60517	-0.716872	0.982135
46	B3GNTL1	0.981985	-0.644597	0.893548		46	ARHGEF18	0.734242	0.214333	0.946532		46	APBB1IP	0.840982	-0.709423	0.9453
47	BABAM1	0.69083	-0.521343	0.930721		47	ARHGEF40	1.19123	-0.232802	0.913435		47	APPL1	0.148557	-0.120675	0.903731
48	BACH2	1.03377	-0.856251	0.839689		48	ARID3A	1.48392	-0.446781	0.901583		48	AQP9	0.510704	-0.457759	0.9875
49	BAX	0.0929978	-0.682357	0.917524		49	ARID5A	1.28837	-0.391564	0.925128		49	AQR	-0.036589	-0.782592	0.952114
50	BCAP31	0.910852	-0.678252	0.861305		50	ARL4C	1.11041	-0.103771	0.906458		50	ARF1	0.760143	0.00689558	0.938356
51	BCKDK	0.397146	-0.935814	0.970663		51	ARL6IP4	0.922517	-0.249541	0.877072		51	ARF4	-0.198978	0.425603	0.865875
52	BICD2	0.729827	-0.281544	0.896781		52	ARL8A	1.34074	0.0694247	0.986915		52	ARFGEF1	0.246885	-0.554542	0.940831
53	BRD1	0.754615	-0.688455	0.839004		53	ARMC7	1.46989	-0.504248	0.940313		53	ARFIP1	0.759648	-0.954675	0.946991
54	BRPF1	0.923092	-1.35279	0.832567		54	ARRDC1	1.19299	-0.471323	0.967662		54	ARHGAP15	0.962218	-0.810086	0.907947
55	BST1	1.33337	-0.308002	0.874196		55	ARRDC2	1.553	-0.361947	0.975488		55	ARHGAP25	0.594881	-0.290197	0.988299
56	BTBD2	0.554379	-0.278403	0.925901		56	ARSA	0.98405	-0.17719	0.966851		56	ARID4A	0.360864	-0.327215	0.978742
57	C11orf21	0.389161	-1.31053	0.927005		57	ATG16L2	1.26721	-0.0408764	0.968533		57	ARIH1	0.405515	-0.0563358	0.970586
58	C14orf159	1.34385	-0.68318	0.931025		58	ATG2A	1.35734	-0.438438	0.923033		58	ARL17B	-0.101855	-0.556728	0.947787
59	C16orf13	-0.313298	-0.328139	0.804875		59	ATG4B	1.38664	0.336099	0.932072		59	ARNT	0.786992	-0.115474	0.959952
60	C16orf72	1.46869	-0.598485	0.900672		60	ATHL1	1.34839	-0.485661	0.984283		60	ARNTL	0.932027	-0.49996	0.965031
61	C17orf62	0.979403	-1.5589	0.885877		61	ATP13A1	1.25581	-0.0464001	0.916233		61	ARPC3	0.856142	-0.797741	0.930829
62	C19orf43	0.239243	-0.638236	0.891437		62	ATP5I	1.37186	-0.598972	0.9379		62	ARPC5	0.0195131	-0.913966	0.942727
63	C19orf60	0.961461	-1.49445	0.890489		63	ATP6V0B	0.844152	0.307423	0.926607		63	ARRDC3	0.678563	-0.734781	0.9768
64	C1RL	0.926039	-1.21136	0.881095		64	ATXN1L	1.12101	0.0403012	0.897027		64	ASAP1	0.528638	-0.333287	0.989234
65	C2orf68	0.674545	-0.793159	0.973568		65	AURKAIP1	1.57928	-0.522035	0.906386		65	ASXL2	0.590178	-0.0705984	0.970381
66	C5AR2	1.35122	-1.03678	0.868716		66	AXIN1	1.44066	-0.340304	0.962315		66	ATAD2B	1.02644	-0.411824	0.918696
67	C6orf226	0.585138	-1.30442	0.935396		67	B3GNT8	1.36005	-0.357918	0.952954		67	ATF6	0.433621	0.0498641	0.953941
68	C9orf89	0.251591	-1.48311	0.832645		68	B3GNTL1	1.4124	-0.164118	0.891129		68	ATF7IP	-0.0359792	-0.581344	0.959993
69	CALCOCO1	0.982694	-0.792308	0.907256		69	BABAM1	0.957286	-0.616252	0.904766		69	ATG12	0.182864	-0.0878187	0.974561
70	CALML4	1.1349	-0.341478	0.884301		70	BAP1	1.33824	0.153366	0.958016		70	ATG2B	0.589735	-0.370021	0.945815
71	CAMK2G	1.32289	-0.361764	0.864374		71	BAX	0.987336	-0.050276	0.936599		71	ATG3	0.189062	-0.467303	0.976689
72	CANT1	0.564554	-1.5033	0.892376		72	BCKDK	1.55095	-0.0861174	0.919794		72	ATM	0.0800931	-0.8787	0.954615
73	CARHSP1	0.657512	-0.473818	0.943579		73	BCL2L1	1.30199	-0.413049	0.977798		73	ATP6V0A1	0.733755	-0.598174	0.959179
74	CCAR2	0.880176	-0.821051	0.926993		74	BCL3	0.939168	-0.415509	0.801351		74	ATP6V0E1	0.415029	-0.616438	0.997568
75	CCDC130	0.56752	-0.873379	0.980044		75	BICD2	1.4138	-0.00374723	0.977623		75	ATP6V1A	0.295195	-0.968083	0.961483
76	CCDC69	0.957184	-0.872297	0.98102		76	BRD4	0.798838	-0.305736	0.942641		76	ATP6V1B2	0.67281	-1.52376	0.817571
77	CCDC71L	1.2468	-0.744233	0.908551		77	BRI3	1.44288	-0.151338	0.898039		77	ATXN2	0.507204	-0.401595	0.997382
78	CCDC9	1.29164	-0.969833	0.831863		78	BRI3BP	1.64227	-0.109661	0.944443		78	AVL9	0.533463	-0.252815	0.988279
79	CCDC97	0.564895	-0.661199	0.910047		79	BTBD2	1.28299	-0.177925	0.970462		79	B2M	0.230459	-0.447047	0.987682
80	CCL4L2	0.5845	-0.917083	0.946655		80	C10orf105	1.35065	-0.564062	0.841334		80	B3GNT2	0.398976	0.0152236	0.868039
81	CCM2	1.46038	-0.379509	0.802848		81	C10orf54	1.23253	-0.2503	0.948447		81	B4GALT5	0.733478	0.14107	0.921604
82	CCR7	0.743147	-0.49546	0.923947		82	C10orf91	1.42841	-0.704667	0.836706		82	BAZ1A	0.486341	-0.543176	0.99628
83	CD2BP2	1.00907	-0.534569	0.962401		83	C11orf31	1.0843	-0.44287	0.950605		83	BAZ2B	0.95179	-0.593403	0.945917
84	CD300A	0.788723	0.122761	0.85202		84	C14orf159	0.70027	0.612644	0.898941		84	BBIP1	0.818124	-0.598824	0.935951
85	CD93	0.886692	-0.231156	0.938133		85	C15orf39	0.829664	-0.180177	0.961516		85	BCAS2	-0.0818181	-0.0716377	0.899669
86	CDIPT	0.547954	-0.756053	0.976421		86	C15orf56	1.52222	-0.456336	0.958865		86	BCAS3	1.09486	-0.726411	0.934322
87	CDK5RAP3	0.710127	-0.528051	0.895219		87	C19orf24	1.51031	-0.354556	0.961472		87	BMP2K	0.597753	-0.811248	0.965778
88	CDK6	1.12107	-0.657653	0.894126		88	C19orf35	1.18045	-0.165953	0.986127		88	BOD1L1	0.878338	-0.374215	0.967446
89	CEBPA	0.529322	-0.504835	0.962684		89	C19orf43	1.52145	0.065216	0.968021		89	BROX	0.261555	-0.649039	0.990906
90	CEBPG	0.457515	-0.397524	0.903468		90	C19orf60	1.51966	-0.561858	0.96713		90	BRWD3	0.40957	-0.484632	0.998979
91	CFD	0.633087	-0.622483	0.978626		91	C19orf66	1.30981	-0.504828	0.886688		91	BTAF1	0.428428	-0.484347	0.995671
92	CFP	0.160941	-0.685212	0.906138		92	C20orf144	1.43254	-1.02024	0.843104		92	BTLA	-0.210069	-0.197418	0.945296
93	CHKB-CPT1B	1.07745	-0.53815	0.970623		93	C2CD2L	1.32531	-0.325943	0.944016		93	BZW1	0.312283	-0.268966	0.991529
94	CIRBP	0.69404	-0.254672	0.890253		94	C2orf68	0.927838	0.216888	0.94755		94	C11orf30	0.557797	-0.350815	0.992419
95	CLN3	0.764728	-0.938048	0.974706		95	C6orf47	1.55104	-0.25776	0.962607		95	C16orf70	0.367146	-0.485074	0.970729
96	CLPTM1L	0.988517	-0.101378	0.900848		96	C7orf43	1.00017	0.00595565	0.961623		96	C18orf25	0.627972	-0.146435	0.977121
97	CLSTN1	0.524292	-0.30072	0.899994		97	C9orf142	1.38989	-0.760034	0.875788		97	C1orf162	0.412567	-0.68499	0.933848
98	CMTM7	1.06314	-1.00749	0.913073		98	C9orf78	0.991861	0.425779	0.932654		98	C1orf43	0.264818	-0.542468	0.975806
99	CNDP2	0.888817	-1.06504	0.885418		99	CA4	1.0736	0.130645	0.900413		99	C5AR1	0.984736	-0.448987	0.941652
100	CNIH4	1.03522	-0.550588	0.962575		100	CABIN1	1.23832	-0.180233	0.997678		100	C6orf62	0.0913847	-0.104729	0.963216
101	CNOT3	0.767253	-1.4243	0.919141		101	CAMTA2	1.05888	-0.35971	0.944598		101	CACUL1	0.621839	-0.400163	0.990894
102	CNPPD1	0.386422	-0.119558	0.868464		102	CANT1	0.835602	-0.0527588	0.966871		102	CAP1	0.277612	-1.04388	0.946105
103	COPE	0.625604	-0.763597	0.950798		103	CAPN15	1.54852	-0.146495	0.914081		103	CAPN7	0.848075	-0.649892	0.960797
104	COQ7	1.13108	-0.302807	0.90793		104	CARD11	0.866196	-0.267708	0.895732		104	CAPZA1	0.571631	-0.794246	0.961291
105	CORO2A	1.12822	-0.921432	0.805453		105	CARS2	1.20494	0.162061	0.949983		105	CASP4	0.591029	-0.249779	0.98413
106	COX8A	0.574378	-1.15567	0.964469		106	CBFA2T3	1.22337	-0.87347	0.875384		106	CASP8	0.436429	-0.757869	0.954395
107	CPSF1	0.201805	-0.429954	0.918738		107	CBX4	1.59833	-0.591148	0.946472		107	CBWD1	0.25866	-0.377714	0.993473
108	CPSF7	1.33174	-1.05928	0.912964		108	CBX6	1.10059	0.0183857	0.973579		108	CBWD5	0.696025	-0.449689	0.983756
109	CSAD	0.930366	-0.608013	0.829608		109	CC2D1A	1.12255	-0.383334	0.876638		109	CCAR1	0.544655	0.0131784	0.963039
110	CSF2RA	1.00405	-1.04158	0.873453		110	CCDC101	0.824913	0.0792364	0.855475		110	CCDC125	0.448778	-0.162015	0.979635
111	CSK	0.350277	-0.754649	0.861869		111	CCDC71L	1.21568	0.296776	0.974852		111	CCDC186	0.268387	-0.725674	0.986243
112	CSNK1G2	0.679705	-0.433075	0.967789		112	CCDC86	1.37947	0.459428	0.859304		112	CCDC59	0.644082	0.262369	0.904266
113	CSNK2B	0.671931	-0.647369	0.939196		113	CCDC88B	1.65823	0.0799363	0.937437		113	CCDC90B	0.53406	-0.703287	0.942216
114	CST3	0.221089	-0.262823	0.890096		114	CCND3	0.934035	-0.133377	0.928435		114	CCNH	0.641136	-0.219888	0.964795
115	CTBP1	0.238829	-0.379989	0.837598		115	CCT5	1.59917	-0.362941	0.853525		115	CCNL1	0.0161098	0.0984563	0.944303
116	CTSD	0.175335	-0.495381	0.911036		116	CD2BP2	0.897564	0.514503	0.921024		116	CCNT2	-0.470544	-0.442555	0.879148
117	CTSZ	0.945592	-0.445554	0.961615		117	CD300A	0.800432	0.586134	0.888975		117	CCZ1	0.0251894	-0.45198	0.972845
118	CUL9	1.00632	-0.695824	0.929062		118	CD6	0.71513	0.134185	0.807417		118	CD164	0.0340653	-0.853677	0.947827
119	CYB561D1	0.652199	-0.606805	0.835365		119	CD7	0.924802	-0.649183	0.886951		119	CD180	0.114222	-0.476049	0.951259
120	CYP27A1	1.03015	-0.568514	0.933674		120	CD99	0.952281	0.295432	0.800952		120	CD28	-0.512969	0.204923	0.829109
121	DAZAP1	0.622373	-0.175967	0.911079		121	CDC34	1.5078	-0.168774	0.942873		121	CD300LF	0.982682	-0.158083	0.927778
122	DBNL	0.730298	-0.745756	0.959977		122	CDC37	1.54478	-0.104017	0.95745		122	CD46	0.366705	-0.661958	0.990195
123	DBP	0.156798	-0.530574	0.919342		123	CDC42EP2	1.08168	0.114038	0.962617		123	CD47	-0.188122	-0.585463	0.932972
124	DCAF15	0.678385	-0.938953	0.978343		124	CDC42EP4	1.43314	-0.176076	0.990678		124	CD53	0.117197	-0.47938	0.98695
125	DDX56	0.696611	-0.70461	0.955996		125	CDIPT	1.04221	0.05048	0.956342		125	CD55	0.449453	-0.690446	0.986806
126	DENND1C	0.484294	-0.644452	0.928159		126	CDK16	1.52327	-0.288698	0.89672		126	CD58	0.0668359	-0.409187	0.958615
127	DENND4B	0.693113	-0.429663	0.930557		127	CDK2AP2	0.772729	-0.35432	0.841972		127	CD86	-0.091761	-0.509819	0.953002
128	DESI1	0.822323	-1.18297	0.86283		128	CDK5RAP3	1.71317	-0.0997694	0.93569		128	CDC27	0.18817	-0.280024	0.984715
129	DGAT1	0.737672	-0.746424	0.990281		129	CERK	0.870012	0.4209	0.890738		129	CDC42	0.258112	-0.138073	0.977107
130	DGAT2	1.00659	-0.437632	0.951514		130	CFP	0.864307	-0.54456	0.920858		130	CDK13	0.0364558	-0.529949	0.977263
131	DGCR2	1.35665	-0.84586	0.946836		131	CHERP	1.46667	-0.780293	0.898213		131	CDK17	0.266046	-0.0588472	0.973747
132	DHRS13	1.15282	-1.08755	0.852349		132	CHMP1A	1.5359	-0.296591	0.861536		132	CDK19	0.761639	-0.0914031	0.943646
133	DHRS7B	1.41467	-0.74589	0.896869		133	CHMP6	1.18959	0.198897	0.969351		133	CDRT15	0.563684	0.359115	0.901287
134	DHRSX	1.49689	-1.36516	0.844552		134	CIAO1	0.887477	0.571529	0.883814		134	CELF1	0.554828	-0.248989	0.986012
135	DHX16	1.17673	-1.61572	0.823766		135	CIC	1.59226	-0.547745	0.926091		135	CELF2	0.0940539	-0.0705684	0.952453
136	DHX33	0.913525	-0.41112	0.926271		136	CIRBP	1.48088	0.351642	0.889658		136	CELF2-AS1	1.36063	-0.540169	0.869127
137	DNAH1	1.16104	-0.488616	0.896736		137	CITED2	0.340702	0.330102	0.824626		137	CEP170	0.29527	-0.571201	0.985273
138	DNAJB12	0.525997	-0.517628	0.911451		138	CITED4	1.2347	-0.683401	0.914484		138	CEP19	0.816689	-1.03126	0.814731
139	DOK2	0.282583	-0.585088	0.927212		139	CLASRP	1.56632	-0.213165	0.973823		139	CEP192	0.497937	-0.381504	0.975154
140	DPEP2	1.15419	-0.276345	0.914531		140	CLCN7	1.3493	-0.180455	0.949017		140	CEP350	0.0933644	-0.668369	0.970734
141	DPP7	0.376995	-0.943623	0.966765		141	CLIC1	1.47988	-0.373767	0.976452		141	CHD1	0.114785	-0.290271	0.980825
142	DPP9	0.120146	-0.587916	0.914015		142	CLIC3	1.31838	-0.944805	0.808351		142	CHD2	0.743047	0.172473	0.921422
143	DTWD2	1.29549	-0.525726	0.869423		143	CLK3	1.53158	-0.0577152	0.970883		143	CHD8	0.398798	-0.165513	0.980921
144	DUSP18	1.09309	-1.19146	0.838036		144	CLN3	1.1194	0.275682	0.975634		144	CHMP2B	-0.028753	-0.560891	0.955446
145	DUSP22	1.15738	-1.3945	0.899562		145	CLPP	1.36423	0.0346346	0.894866		145	CIR1	0.270296	-0.248038	0.965962
146	DVL3	0.902439	-0.931371	0.997438		146	CLSTN3	1.11535	-0.31992	0.927283		146	CLASP1	0.538348	-0.527641	0.96655
147	DYNC1LI2	1.0423	-0.485107	0.938456		147	CMIP	0.796285	0.232953	0.948622		147	CLDND1	-0.0164718	-0.785449	0.928414
148	EDEM2	0.933165	-0.643653	0.982939		148	CNOT3	0.392766	0.251969	0.872023		148	CLEC12A	0.12805	-1.09803	0.912214
149	EEPD1	0.845961	-1.28284	0.921284		149	CNPPD1	0.801468	0.0271713	0.864154		149	CLEC12B	0.699985	-0.395623	0.88782
150	EFCAB4B	1.46416	-1.15246	0.861515		150	CNPY3	1.25314	0.0724067	0.976927		150	CLEC2B	-0.0669642	-0.384442	0.967142
151	EHBP1L1	0.563227	-1.51123	0.882442		151	CNTNAP3	1.38216	0.358733	0.875463		151	CLEC4A	0.558061	-0.142385	0.976208
152	EHMT1	1.2085	-0.587753	0.941482		152	COPE	0.682341	-0.179855	0.904092		152	CLEC4E	0.534453	-0.647491	0.973443
153	EIF4E2	1.10042	-1.23519	0.917225		153	CORO7-PAM16	1.52386	-0.319763	0.970834		153	CLEC7A	0.64036	-0.48827	0.987647
154	EIF4EBP2	0.359564	-0.547561	0.911638		154	COTL1	1.23908	-0.152248	0.979129		154	CLIP1	0.999277	-0.863733	0.941913
155	ELL	0.22598	-1.07495	0.931697		155	COX4I1	1.07132	-0.0820788	0.828979		155	CLK1	0.214833	-0.418454	0.990485
156	ELOVL1	0.955649	-0.86364	0.920645		156	COX6B1	1.21529	-1.12664	0.867337		156	CMTM6	0.620262	-1.1907	0.908116
157	EML3	0.713561	-0.987531	0.962897		157	COX8A	0.619408	-0.0646426	0.912735		157	CNEP1R1	0.299717	-0.869426	0.972598
158	EXOC3	1.31662	-0.458217	0.903502		158	CPEB3	1.46061	-0.130967	0.983281		158	CNOT1	0.195475	-0.578103	0.985383
159	EXOSC6	0.706088	-0.765399	0.949376		159	CPSF1	1.18926	-0.202178	0.970021		159	CNOT11	0.6578	0.12843	0.938885
160	FAM101B	0.177428	-0.529693	0.86316		160	CRTC2	0.70768	0.103036	0.937035		160	CNOT4	0.166702	-0.697004	0.966439
161	FAM120AOS	0.824785	-0.880831	0.956656		161	CSAD	1.12006	-0.339123	0.902783		161	CNOT8	0.317882	-0.720928	0.97935
162	FAM122A	1.16983	-1.03281	0.96935		162	CSF2RA	0.64149	0.528667	0.899193		162	COPB2	0.529162	-0.691137	0.985719
163	FAM134C	0.622395	-0.281893	0.897839		163	CSF2RB	0.942213	-0.4001	0.963783		163	COPS2	-0.12475	-0.650328	0.949645
164	FAM192A	0.87801	-0.275531	0.914361		164	CSK	1.19909	-0.525303	0.975164		164	COQ10B	0.467623	-0.112282	0.968637
165	FAM219A	1.61092	-1.03016	0.866602		165	CSNK1D	1.43991	-0.0787186	0.930029		165	COX20	0.595687	-0.682749	0.980877
166	FAM21C	0.736204	-0.312878	0.885606		166	CSNK1G2	0.978847	0.138848	0.957459		166	CPD	0.431165	-0.518098	0.984771
167	FAM53B	0.951375	-0.714133	0.924369		167	CSRNP1	1.60561	-0.428154	0.962686		167	CPEB2	0.899437	-0.0115442	0.930895
168	FAM96B	0.655709	-1.20784	0.979656		168	CTBP1	1.26674	-0.245608	0.916578		168	CPEB4	0.776157	-0.452042	0.966031
169	FAM98C	0.861163	-1.04022	0.927772		169	CTDNEP1	1.06113	0.107123	0.983919		169	CPNE2	0.835883	-0.508	0.927374
170	FAU	0.550695	-0.717728	0.948096		170	CTDSP1	1.00036	-0.473897	0.963254		170	CPQ	1.2602	-0.859596	0.87065
171	FBL	0.252933	-0.147012	0.886798		171	CWC25	1.0438	-0.0194346	0.944148		171	CR1	0.79137	-1.02442	0.91699
172	FBP1	0.895363	-0.804281	0.916218		172	CYB5D2	1.46872	0.177038	0.955284		172	CREB1	0.454852	-0.00117759	0.936606
173	FBXL12	0.644635	-1.20064	0.954938		173	CYBA	1.06569	-0.477973	0.969545		173	CREBBP	0.910807	-0.0129189	0.924488
174	FCHO1	0.691247	-1.33113	0.951828		174	CYTH1	1.44064	-0.148708	0.952385		174	CRK	0.919255	0.0626985	0.912952
175	FGD2	0.679436	-1.03187	0.876615		175	DBNL	1.34003	0.136105	0.970336		175	CSE1L	-0.142424	-0.79298	0.93485
176	FHL3	0.698442	-0.72063	0.920409		176	DBP	1.4079	-0.259928	0.986352		176	CSGALNACT2	0.246861	-0.796709	0.978907
177	FKBP2	0.877384	-0.552693	0.958379		177	DDIT3	0.831782	0.370281	0.886987		177	CSTA	0.938789	-1.30529	0.822062
178	FLII	0.475398	-0.914523	0.956984		178	DDRGK1	1.59559	-0.502896	0.901904		178	CSTF2T	0.483925	0.132348	0.943528
179	FOXO1	0.725458	-1.04674	0.911507		179	DDX39A	1.2245	0.226542	0.964125		179	CTBS	0.359514	-0.709349	0.986404
180	FRAT1	0.748811	-1.10822	0.889515		180	DEF6	1.44274	-0.111735	0.982103		180	CTCF	0.368251	-0.492352	0.972643
181	FRAT2	0.511825	-0.789273	0.828846		181	DEF8	1.30334	-0.00196203	0.979275		181	CTSS	-0.0669499	-0.918664	0.931007
182	GAA	0.460097	-0.771701	0.974102		182	DENND1C	0.792657	0.0217897	0.914845		182	CUL3	0.461005	-0.0486439	0.962893
183	GGA2	1.08417	-1.18931	0.907191		183	DENND4B	0.860672	-0.364319	0.958426		183	CWC22	-0.0209993	-0.612702	0.963327
184	GID8	0.618049	0.0532944	0.872754		184	DGAT1	0.812111	0.0246783	0.965746		184	CXCL8	0.353785	0.352635	0.85445
185	GIT1	0.247847	-0.397002	0.910758		185	DGKZ	1.40339	-0.282609	0.991466		185	CXCR1	0.293702	-0.451383	0.989033
186	GLE1	1.03597	-0.675535	0.969614		186	DHRS13	0.545258	0.438582	0.852324		186	CXCR2	0.665151	-0.312118	0.963129
187	GLTSCR2	0.0476644	-0.44269	0.862957		187	DHX34	0.780218	-0.209003	0.94969		187	CXCR4	0.387189	0.191725	0.939067
188	GNG5	0.402643	-1.29584	0.946505		188	DHX38	1.23472	0.244604	0.938878		188	CYB5R4	0.568978	-0.712965	0.986348
189	GNLY	0.393046	-0.161269	0.834297		189	DKFZP434I0714	1.07235	0.6909	0.889904		189	CYLD	0.074351	-0.0580235	0.960872
190	GNPTG	0.380611	-0.734022	0.966097		190	DNAJC30	1.70671	0.0754373	0.885338		190	CYP4F3	0.892198	-0.367535	0.953163
191	GPKOW	0.537133	-1.57312	0.84242		191	DNM2	1.17481	-0.44942	0.985111		191	DAGLB	0.855663	-0.200043	0.9514
192	GPR27	0.636734	-0.998268	0.826441		192	DOK1	1.33963	-0.315752	0.939072		192	DAZAP2	0.398857	-0.122672	0.97788
193	GPX1	0.850826	-0.600658	0.927159		193	DOK2	0.645779	0.183699	0.847848		193	DCP2	0.956261	-0.140311	0.922168
194	GPX4	0.541786	-1.21653	0.957447		194	DOK3	1.3891	-0.252263	0.986652		194	DCUN1D1	0.183402	-1.08169	0.920614
195	GRAMD1A	0.697968	-0.952063	0.968129		195	DPEP2	0.789528	0.178461	0.952859		195	DDX21	0.105755	-0.505247	0.938028
196	GRIPAP1	1.19865	-0.849805	0.926199		196	DPP7	1.18626	-0.247894	0.886153		196	DDX26B	0.713393	-0.0647923	0.937031
197	GSTP1	0.652871	-0.411638	0.885414		197	DPP9	0.968231	0.0319208	0.963334		197	DDX39B	0.37148	-1.16333	0.881162
198	GTF2H5	0.643982	-1.59179	0.859427		198	DPY30	1.05032	0.723366	0.894731		198	DDX3Y	0.0412555	0.416142	0.888828
199	GTF2IRD2B	1.5137	-1.11893	0.869276		199	DRAP1	1.29757	-0.753723	0.908415		199	DDX5	0.135792	0.120365	0.947673
200	GYS1	0.424465	-0.705652	0.885695		200	DUS1L	1.51824	-0.526506	0.960708		200	DDX52	0.0566467	-0.209009	0.94225
201	HARS	0.765818	0.236441	0.820525		201	DVL2	1.56846	-0.0364365	0.852684		201	DDX58	0.0784243	-0.962613	0.93394
202	HARS2	1.55311	-1.17754	0.825078		202	DXO	1.20366	-0.516824	0.872256		202	DDX60L	0.2127	-0.826147	0.947441
203	HGS	0.622246	-1.18206	0.930246		203	DYNC1LI2	1.15801	-0.263493	0.895422		203	DEGS1	0.192332	-0.851145	0.961877
204	HHEX	1.0463	-1.55655	0.897029		204	DYSF	0.839118	0.0236792	0.856456		204	DENND6A	0.0142779	-0.334093	0.961254
205	HIGD2A	0.442989	-0.253307	0.84556		205	E2F4	0.71932	-0.0664255	0.947026		205	DERL2	0.112038	-1.02127	0.92178
206	HIRA	1.03661	-0.248531	0.92116		206	E4F1	1.0625	0.028773	0.800305		206	DHX40	0.385617	-1.06462	0.950108
207	HIST1H2AE	0.461867	-0.573422	0.906914		207	ECHS1	1.50469	-0.133713	0.827031		207	DHX9	-0.00866832	-0.978732	0.921109
208	HIST1H4B	1.19342	-0.852108	0.854287		208	EDF1	0.981734	0.0721368	0.937484		208	DIAPH2	0.390118	0.072965	0.886094
209	HIST1H4D	0.526902	-0.159714	0.807418		209	EEPD1	1.33076	-0.173386	0.938669		209	DICER1	0.576237	-0.311737	0.987851
210	HIST2H2AB	0.274245	-1.09449	0.949683		210	EFHD2	1.47788	-0.417113	0.980539		210	DIDO1	0.658035	0.194186	0.918839
211	HIST4H4	1.21558	-1.13103	0.849281		211	EHBP1L1	1.27073	-0.244606	0.985696		211	DIP2B	0.82585	0.11623	0.90743
212	HK2	1.11143	-0.304086	0.926164		212	EID3	1.5571	0.205702	0.889147		212	DIRC2	0.752998	-0.313145	0.9755
213	HLA-B	1.04136	-1.12381	0.891183		213	EIF3K	0.941599	0.260833	0.92563		213	DMTF1	0.228417	-0.779947	0.971074
214	HNRNPA0	0.940682	-0.804024	0.920902		214	ELL	1.32647	0.110487	0.956778		214	DMXL2	0.402427	-1.04462	0.948835
215	HP	0.928024	-1.35315	0.913138		215	ELMSAN1	0.85554	-0.135329	0.963147		215	DNAJA1	0.261687	-0.162972	0.977742
216	HSD17B1	0.598754	-0.939152	0.989352		216	EML3	1.26866	-0.452426	0.982358		216	DNAJB14	0.0251051	-0.528774	0.942297
217	HSH2D	1.11582	-0.777901	0.976416		217	ENTHD2	1.10536	-0.633362	0.961652		217	DNAJB6	0.580993	0.145495	0.929502
218	HVCN1	0.656196	-0.575122	0.95084		218	EPN1	1.40122	-0.764214	0.909673		218	DNAJC13	0.302287	-1.17291	0.921639
219	IDH2	0.515252	-0.249469	0.925323		219	ERICH1	1.55495	-0.256564	0.944545		219	DOCK10	-0.410623	-0.0614491	0.898
220	IFFO2	0.621657	0.0315849	0.820612		220	ERN1	1.01572	0.21936	0.938535		220	DOCK11	0.23858	-0.729833	0.984554
221	IGFLR1	0.824594	-0.618311	0.944219		221	EVL	1.41396	-0.425814	0.9563		221	DOCK2	0.647644	-0.508084	0.989487
222	IGH	-0.099183	-1.2193	0.844038		222	FAM101B	1.37999	-0.500678	0.892066		222	DOCK8	1.02474	-0.524825	0.93909
223	IL1R1	1.20332	-1.27351	0.911699		223	FAM120AOS	1.30138	0.194394	0.982099		223	DPM1	0.570214	-0.724524	0.965536
224	IL21R	1.10205	-1.23468	0.934674		224	FAM122A	1.31447	-0.158599	0.920659		224	DPYD	0.488917	-0.740926	0.990099
225	INPP5A	1.02721	-0.555535	0.964824		225	FAM127B	1.46498	-0.520948	0.926009		225	DUSP1	0.548022	0.240784	0.914505
226	INTS3	1.15416	-1.10598	0.929436		226	FAM192A	0.840402	0.381302	0.949431		226	DUSP6	0.5128	-0.643511	0.978377
227	IRF7	0.56597	-1.05841	0.921942		227	FAM199X	1.4711	0.157408	0.928087		227	DYNC1LI1	0.750394	-0.20843	0.96976
228	ITGAM	0.74759	-0.750454	0.95825		228	FAM212B	1.20974	0.272771	0.950426		228	DYNLL2	0.433408	0.417456	0.883176
229	ITGB7	0.735641	-0.652339	0.9529		229	FAM214B	1.49561	-0.173961	0.945255		229	DYRK1A	0.217588	-0.158997	0.979834
230	ITPKB	0.76719	-0.450096	0.872522		230	FAM43A	1.03011	0.0388658	0.984895		230	EAPP	0.664848	0.248631	0.908906
231	KAT2A	0.882132	-1.62705	0.880147		231	FAM53B	1.14045	-0.229664	0.932602		231	EBLN2	1.03315	-0.764137	0.838137
232	KAT8	0.765926	-0.530546	0.932299		232	FAM53C	1.06313	0.179783	0.89616		232	EDEM3	0.347082	-0.231443	0.98995
233	KCTD12	0.804815	-0.399739	0.960447		233	FAM63A	0.646434	0.03229	0.914446		233	EFCAB14	-0.152064	-0.581883	0.940088
234	KCTD13	0.66501	-0.150885	0.80101		234	FAM65A	1.03809	-0.274139	0.986277		234	EFR3A	0.429773	-0.625348	0.993375
235	KCTD7	1.50266	-0.747564	0.888611		235	FAM89B	0.310376	-0.144871	0.816178		235	EIF1B	0.626059	-0.743546	0.973538
236	KDM4A	1.27785	-0.935145	0.950156		236	FAM98C	1.30073	-0.476192	0.915605		236	EIF2AK2	0.186937	-0.847592	0.961475
237	KEAP1	1.25803	-0.975709	0.951615		237	FASTK	1.36546	-0.168528	0.966577		237	EIF2S2	-0.0178	-0.223066	0.96251
238	KIAA0195	0.742215	-0.88378	0.995173		238	FBL	1.54492	-0.367318	0.895204		238	EIF4G2	0.0962398	-0.61207	0.975421
239	KIAA0513	0.784747	-0.437968	0.946236		239	FBRS	0.97552	-0.445246	0.897883		239	EIF4G3	0.826543	-0.76204	0.950222
240	KIAA1191	0.651337	-0.609185	0.897727		240	FBXW5	1.17706	-0.434646	0.969303		240	EIF5	0.0302584	0.428609	0.874303
241	KLHL36	1.05594	-0.725756	0.936442		241	FCGRT	1.31691	-0.0271444	0.993236		241	EIF5B	0.182078	-0.493778	0.985477
242	KLHL9	1.3257	-0.710612	0.918522		242	FCHO1	1.12542	0.0581236	0.992103		242	ELF2	0.947785	-0.356131	0.953263
243	KSR1	0.821824	-0.542868	0.888368		243	FERMT3	0.94411	0.22648	0.955169		243	ELL2	0.1256	-0.418383	0.974668
244	LAIR1	0.933423	-0.235097	0.900654		244	FFAR2	1.03703	0.220316	0.921028		244	ELOVL5	0.961756	-0.122218	0.933899
245	LAMTOR1	0.705552	-0.484488	0.969144		245	FGD3	0.878874	-0.00645512	0.952375		245	EMB	-0.203151	-0.661998	0.937232
246	LAMTOR4	0.987846	-1.06877	0.831683		246	FHL3	0.824738	-0.256657	0.822992		246	EMR3	0.592113	-0.864688	0.935765
247	LAT	0.709922	-0.934176	0.931921		247	FHOD1	1.47618	-0.744286	0.945098		247	EPC2	0.0646271	-0.710711	0.970721
248	LENG8	0.392855	-0.946145	0.807017		248	FKBP8	1.44244	-0.321754	0.984432		248	EPM2AIP1	0.304593	-0.328807	0.968211
249	LILRA2	0.872192	-1.24927	0.894936		249	FLII	1.49453	0.0280957	0.971251		249	EPS15	0.231141	-0.741842	0.97255
250	LILRA5	0.79226	-1.15285	0.887839		250	FLOT1	1.03592	-0.334028	0.957722		250	ERBB2IP	-0.100666	-0.706665	0.949465
251	LILRB3	0.827197	-1.13695	0.826854		251	FLOT2	1.01395	0.270972	0.95629		251	ERGIC2	-0.000445927	-0.801174	0.948263
252	LIMD2	0.393256	-0.935779	0.900574		252	FLT3LG	0.687385	-0.499471	0.864668		252	ERP44	0.245287	-0.406322	0.990375
253	LIME1	0.67849	-0.005862	0.841137		253	FMNL1	0.937452	-0.189858	0.9684		253	ERV3-1	0.670949	-0.517685	0.991833
254	LIN37	0.458867	-0.827502	0.964156		254	FOS	0.658832	0.14555	0.913278		254	ETS2	0.561578	-0.0768655	0.919352
255	LINC00667	0.959537	-0.914588	0.914807		255	FOSB	1.16516	-0.570856	0.959328		255	ETV6	0.760383	0.189786	0.911891
256	LINC00963	0.992906	-1.00413	0.932275		256	FOXO4	0.759671	-0.0549616	0.895825		256	EVI2A	0.259436	-0.665656	0.988209
257	LMF2	0.555447	-0.992712	0.962845		257	FRAT1	1.21726	0.0233112	0.956006		257	EVI2B	0.280186	-0.747162	0.984886
258	LMTK2	1.29291	-1.11539	0.927726		258	FRAT2	1.49738	-0.223797	0.948027		258	EWSR1	0.734545	-0.0504267	0.953832
259	LPAR1	0.869328	-0.341474	0.933416		259	FURIN	0.975654	-0.0624361	0.965422		259	EXOC2	0.330391	-0.235326	0.979593
260	LRP1	0.592431	-0.49321	0.93778		260	FXR2	1.67589	-0.307374	0.937378		260	EXOC6	0.295706	-0.0943312	0.965969
261	LRRC25	0.330257	-0.848024	0.834566		261	FZR1	1.43184	-0.71853	0.941018		261	EXOC8	0.652682	-0.720088	0.976837
262	LZTR1	0.685245	-0.607462	0.972943		262	GAA	1.12749	-0.41958	0.953676		262	EYA3	0.476991	-0.291735	0.986456
263	MAML1	0.70231	-0.801421	0.985102		263	GADD45A	1.67515	0.102127	0.903637		263	F11R	0.493111	-0.478453	0.993829
264	MAP3K11	0.321926	-0.915194	0.861539		264	GADD45B	0.85305	0.0731849	0.956088		264	F5	0.141028	-0.806709	0.888778
265	MAP3K3	0.962315	0.00879129	0.872052		265	GAK	1.15519	-0.43283	0.980532		265	F8A1	0.536705	0.132115	0.924052
266	MAP4K1	0.0757089	-0.413227	0.876976		266	GALNS	0.783224	0.0374479	0.923425		266	FAM102B	0.0811533	-0.582662	0.97199
267	MAP4K2	0.430636	-1.36164	0.939942		267	GAS7	1.16864	0.0342781	0.986383		267	FAM105A	0.862121	-0.920601	0.941872
268	MAP4K4	1.08965	-0.315876	0.923461		268	GATAD2A	1.15758	-0.379856	0.977254		268	FAM117B	0.0102473	0.389667	0.893366
269	MARCKS	0.661078	-0.962525	0.989532		269	GDPD3	1.40457	-0.519978	0.929735		269	FAM126B	0.204935	-0.395736	0.989556
270	MARS	1.38607	-0.533816	0.923328		270	GID8	1.16335	0.132561	0.984892		270	FAM129A	0.440511	0.152387	0.92155
271	MAVS	0.831882	-0.637701	0.979255		271	GIGYF1	1.5002	-0.574434	0.881304		271	FAM160B1	0.453598	-0.37657	0.99519
272	MBOAT7	1.22183	-0.635023	0.916295		272	GLTP	1.38848	0.0494557	0.979547		272	FAM185A	0.32984	-0.250931	0.987055
273	MCM3AP	1.32769	-1.00957	0.909577		273	GLTSCR2	1.34541	-0.466976	0.888652		273	FAM217B	1.23443	-1.06825	0.847633
274	MCM5	0.726932	-0.751444	0.940352		274	GLUL	0.570075	0.133151	0.924635		274	FAM49A	0.523548	-0.360157	0.975735
275	MCOLN1	0.543628	-0.667972	0.978526		275	GMIP	1.28561	-0.300943	0.974793		275	FAM49B	0.452732	-0.0127972	0.970304
276	MECP2	1.26248	-1.02447	0.917128		276	GNB2	1.43972	-0.206348	0.946036		276	FAM76B	0.499993	-0.473075	0.954844
277	MED11	0.865486	-0.86032	0.934809		277	GNG5	0.850379	0.344147	0.871265		277	FAM8A1	0.250213	-0.385719	0.99283
278	MED15	0.519535	-0.276568	0.873628		278	GOLGA8A	1.24357	-0.0821481	0.925028		278	FAR1	0.200501	-0.587573	0.983677
279	MED16	0.428589	-1.72699	0.826748		279	GPATCH8	1.10776	0.321026	0.888921		279	FAR2	0.425442	-0.728883	0.958006
280	MED24	0.383913	-0.609881	0.893479		280	GPR27	1.2626	-0.376939	0.860885		280	FBXL20	0.669028	-0.141517	0.97306
281	METTL22	1.05211	-1.10156	0.954865		281	GPS2	0.556586	0.107819	0.913601		281	FBXL3	0.190722	-0.652352	0.969561
282	MFN2	0.716886	-0.6277	0.900273		282	GPSM3	1.28241	-0.406224	0.962624		282	FBXL4	0.412363	0.000568618	0.960777
283	MFNG	0.354505	-0.618235	0.937558		283	GPX1	0.870889	-0.097937	0.959681		283	FBXL5	0.275379	-0.819439	0.974399
284	MGAT1	0.64031	-0.764421	0.973622		284	GPX4	1.65521	-0.116597	0.949847		284	FBXO11	0.4687	-0.302945	0.989976
285	MGAT2	1.06262	-0.888081	0.9516		285	GRAMD1A	0.955373	-0.175086	0.969521		285	FBXO22	0.800183	-0.203509	0.955075
286	MIF	0.47864	-1.05562	0.957976		286	GRIPAP1	1.20238	0.217954	0.960205		286	FBXO33	0.29492	-0.222159	0.959188
287	MINPP1	1.13237	-0.253251	0.913407		287	GRN	1.25324	-0.339802	0.92968		287	FCER1G	0.390819	-0.406448	0.99074
288	MLH1	1.06077	-1.05376	0.900004		288	GSDMD	1.38978	0.200828	0.932969		288	FCGR3B	0.901799	-0.558037	0.879901
289	MLKL	0.938045	-0.139242	0.91372		289	GSK3A	0.930944	-0.174706	0.973787		289	FCHO2	0.325914	-0.719426	0.989755
290	MMP24-AS1	1.02635	-0.64099	0.85382		290	GTF2F1	1.33772	0.301859	0.958066		290	FCHSD2	0.318642	-0.404389	0.989208
291	MOGS	0.614606	-1.0164	0.967864		291	GUK1	1.38924	-0.806252	0.915674		291	FEM1C	0.284702	0.445222	0.837442
292	MON1B	0.841227	-0.486274	0.948786		292	GZMM	1.31516	-1.13553	0.802418		292	FGD4	1.23804	-0.547432	0.879156
293	MPPE1	0.950603	-0.852382	0.925357		293	H1FX	1.37951	-0.631074	0.939037		293	FKSG49	0.423811	-0.745799	0.988364
294	MRI1	0.645967	-0.858851	0.942495		294	HABP4	1.70208	-0.0627196	0.88787		294	FMR1	0.162376	-0.813728	0.969426
295	MRPL20	1.24666	-0.755817	0.941923		295	HAUS7	1.61457	0.261196	0.827328		295	FNDC3A	0.297742	-0.620653	0.991432
296	MRPL9	0.241034	-0.0922279	0.877316		296	HCN4	1.66049	-0.513501	0.896604		296	FNDC3B	1.07144	-0.604873	0.924824
297	MT1X	0.687356	-0.327573	0.941002		297	HCST	1.53166	-0.575081	0.945565		297	FNIP1	0.975787	-0.471734	0.956735
298	MTCH1	0.661279	-0.81865	0.934269		298	HDAC5	1.39683	-0.616176	0.919603		298	FOXJ3	0.759354	-0.129552	0.963139
299	MTFR1L	1.04116	-1.45674	0.889562		299	HDAC7	0.823789	-0.562235	0.935542		299	FPR1	0.523706	-0.361281	0.971206
300	MTG2	1.1738	-0.31814	0.811085		300	HGS	1.12822	-0.268482	0.992926		300	FPR2	0.535047	-0.510874	0.99559
301	MVP	0.64182	-1.05711	0.86197		301	HHEX	1.17631	-0.0967977	0.969361		301	FTL	0.493782	-0.0668788	0.975432
302	MYO1G	0.374769	-0.219291	0.877432		302	HIP1	1.28939	-0.316699	0.923648		302	FUS	0.0159025	-0.0754108	0.954506
303	NAA38	1.08406	-1.22167	0.944297		303	HIP1R	1.23679	0.103607	0.910817		303	FYB	0.185964	-0.469468	0.991877
304	NACC1	-0.0218554	-1.29713	0.847774		304	HIST1H1C	1.18127	-1.0917	0.87497		304	GBP2	0.507617	-0.269659	0.901352
305	NBEAL2	0.238463	-0.963619	0.811618		305	HIST1H1E	0.980964	-0.146724	0.847069		305	GBP5	-0.353255	-0.299528	0.878641
306	NCAPD2	0.88655	-0.699923	0.914181		306	HIST1H2BM	0.618758	0.0191382	0.883678		306	GCA	0.301261	-0.694316	0.978285
307	NCLN	0.796318	-0.522133	0.971333		307	HIST1H2BN	1.0475	-0.916234	0.902754		307	GDAP2	0.250651	-0.990619	0.953607
308	NFATC2IP	0.872563	-1.09213	0.958125		308	HIST1H4B	0.754185	0.190238	0.855899		308	GDE1	0.363332	-0.376772	0.990191
309	NFIC	0.457559	-1.01535	0.978728		309	HIST2H2AA4	1.12299	-0.739374	0.94035		309	GINM1	-0.0284393	-0.487883	0.942094
310	NHSL2	1.13727	-0.454397	0.942871		310	HIST2H2AB	0.855211	-0.689276	0.907062		310	GIT2	0.963072	-0.816056	0.950067
311	NLRC3	0.820148	-0.775783	0.913925		311	HIST2H2AC	1.01847	-0.521305	0.871023		311	GLB1	1.04766	-0.520698	0.946667
312	NLRP1	0.684353	-0.98435	0.919033		312	HIST2H3A	0.715905	-0.753107	0.846606		312	GLIPR1	-0.0936553	-0.997159	0.912995
313	NLRP12	1.13699	-0.451807	0.872009		313	HK3	1.28642	-0.443199	0.919793		313	GLIPR2	0.826259	-0.257709	0.96756
314	NOSIP	0.363369	-0.834664	0.85893		314	HLA-B	0.694164	-0.304411	0.87366		314	GLS	-0.220066	-0.382926	0.944486
315	NQO2	1.03255	-0.961818	0.88869		315	HLA-C	1.57556	-0.357344	0.973743		315	GLTSCR1L	0.722868	-0.594867	0.984621
316	NRGN	0.318131	-0.323333	0.881892		316	HLA-F	0.985914	0.188897	0.916927		316	GMPR2	0.772505	-0.146433	0.954626
317	NSUN4	0.951574	-1.54887	0.818698		317	HMG20B	1.58667	-0.278871	0.964994		317	GNG2	1.20057	-0.791558	0.87286
318	OAZ2	1.13169	-0.636449	0.881869		318	HMHA1	1.47508	-0.292976	0.975877		318	GNS	0.109509	-1.03213	0.907541
319	OGFR	0.54055	-0.677433	0.97151		319	HNRNPA0	1.32302	-0.200188	0.964842		319	GOLGA5	0.646053	-0.248606	0.958118
320	ORAI3	0.721785	-0.696983	0.990491		320	HNRNPL	0.747646	-0.101355	0.88651		320	GOLPH3	0.251899	-0.509152	0.99511
321	OS9	0.455833	-0.54248	0.931317		321	HSD17B1	1.20336	-0.415797	0.925595		321	GPBP1	0.277888	-0.318703	0.990611
322	P2RX1	0.476249	-0.769629	0.92604		322	HSD17B10	1.40399	-0.258415	0.976367		322	GPCPD1	0.454615	-0.184107	0.98699
323	P2RX4	1.36501	-0.955305	0.945408		323	HSPA1A	1.33099	-0.0368652	0.931603		323	GPR155	0.533562	-0.187383	0.981653
324	PACS1	1.59713	-0.503203	0.865861		324	HSPA1B	1.46177	0.0292771	0.965518		324	GPR174	-0.215239	-0.376819	0.942321
325	PACSIN2	1.48124	-0.48352	0.882341		325	HSPA6	1.12776	-0.224763	0.931728		325	GPR183	-0.310486	-0.464493	0.925145
326	PADI4	0.72952	-0.59073	0.911828		326	IDUA	1.52818	-0.57491	0.940076		326	GSK3B	0.76503	-0.220119	0.960705
327	PARP16	1.18637	-0.822664	0.976909		327	IER2	1.5939	-0.715581	0.936477		327	GTF2A1	0.210068	-0.570141	0.983794
328	PBXIP1	1.25184	-0.325606	0.908469		328	IER3	1.52075	-0.307765	0.983141		328	GTF2B	0.314466	-0.192528	0.980351
329	PCIF1	0.515326	-0.764117	0.984885		329	IER5	1.71124	-0.337858	0.942213		329	GTF2H1	0.054865	-0.322443	0.975186
330	PCSK7	0.789148	-0.132058	0.897529		330	IFFO2	1.37036	0.187992	0.934818		330	GTF2H2C_2	0.684407	-0.508102	0.97009
331	PDPR	1.24147	-0.596526	0.837366		331	IGFLR1	0.996182	0.0461735	0.971375		331	GTF2I	0.905833	-0.585532	0.968801
332	PFKL	0.174912	-0.607714	0.895541		332	IK	1.3977	-0.0156445	0.980569		332	HADHB	0.420357	-0.0618315	0.976411
333	PGLS	0.418938	-1.3985	0.829797		333	IMPDH1	1.21003	-0.13751	0.962048		333	HELZ	0.180713	-0.466397	0.989812
334	PGLYRP1	0.0215641	-0.584434	0.814673		334	INPP5K	1.52364	0.203084	0.947218		334	HERC4	0.723783	-0.259136	0.978477
335	PGM1	0.494213	-1.57031	0.830449		335	INSL3	1.30961	-0.0174096	0.944798		335	HERPUD2	0.373266	-0.164848	0.978364
336	PGRMC1	0.89482	-0.920922	0.927685		336	INTS1	1.46567	-0.317573	0.96131		336	HEXB	0.241185	-0.480185	0.985714
337	PHC1	0.698814	-1.38537	0.904484		337	IRF7	1.29115	-0.647836	0.905562		337	HIATL1	0.43506	-0.93456	0.959834
338	PHF12	1.02612	-0.718093	0.946896		338	ISG20L2	0.504397	0.443415	0.894643		338	HIF1A	0.184915	-0.446986	0.991833
339	PHF23	0.867718	-0.918274	0.991981		339	ISYNA1	1.57944	-0.223706	0.955528		339	HIGD1A	-0.262544	-0.0891597	0.928163
340	PHF8	1.34087	-0.282218	0.880373		340	ITPKB	1.69902	-0.375949	0.93917		340	HIPK1	0.995147	-0.309335	0.934877
341	PHKA2	1.24846	-0.535891	0.906823		341	IWS1	0.804651	-0.0924717	0.940237		341	HIST1H2AA	0.324277	-0.0494732	0.967548
342	PHKG2	0.362477	-0.742916	0.937961		342	JAK3	0.774964	0.259762	0.901339		342	HIST1H2AC	0.300977	0.243996	0.894979
343	PHPT1	0.313887	-1.10346	0.93449		343	JDP2	1.53428	0.193743	0.849757		343	HIST1H2BD	-0.0295371	-0.489954	0.928312
344	PI4KB	0.940055	-0.390117	0.943406		344	JMJD6	1.69606	0.329819	0.874206		344	HIST1H2BF	0.529364	-0.106166	0.95218
345	PIGU	1.34851	-0.579481	0.922832		345	JMJD8	1.71613	0.105635	0.882722		345	HIST1H2BG	0.560687	0.19547	0.914261
346	PIK3CD	0.895111	-0.385747	0.874432		346	JUN	0.68473	-0.764015	0.878557		346	HIST1H2BK	0.285035	0.466761	0.883158
347	PIK3R5	0.641509	-0.460958	0.954647		347	JUNB	0.94839	-0.30217	0.975327		347	HIST1H3A	0.428457	0.303928	0.895637
348	PIK3R6	0.624361	-0.359519	0.904107		348	JUND	1.23423	-0.619971	0.963868		348	HIST1H4I	0.0989609	0.060357	0.882858
349	PIM1	0.873	-0.810376	0.95955		349	KCNK6	1.30431	-0.38247	0.957284		349	HIST2H2BF	0.585863	0.0723795	0.938835
350	PISD	0.816226	-1.04101	0.97635		350	KCNQ1	1.24843	-0.22705	0.923623		350	HIST2H3D	0.451519	0.29491	0.861383
351	PLCB2	0.671716	-0.862985	0.92907		351	KCTD13	1.22938	-0.24884	0.997838		351	HIVEP1	0.920546	-0.22865	0.953664
352	PLD3	0.760991	-0.725955	0.977387		352	KDM4B	1.27971	-0.19683	0.998548		352	HLA-DMA	0.419796	-0.477275	0.98745
353	PLEKHG3	0.662043	-0.755008	0.972595		353	KDM6B	1.12555	-0.211621	0.975802		353	HLA-DMB	0.277046	-0.574154	0.979283
354	PLEKHM2	0.45389	-0.355401	0.932246		354	KIAA0513	1.02839	0.516186	0.902687		354	HMGCR	0.365962	-0.686418	0.918266
355	PLK3	0.617115	-1.66572	0.871747		355	KIF1C	0.926616	0.283656	0.905227		355	HNRNPA2B1	0.251086	0.171011	0.940791
356	PLOD1	0.443083	-0.739708	0.949792		356	KIF21B	1.27648	-0.270593	0.976407		356	HNRNPH3	0.414743	-0.338318	0.996402
357	PLXNB2	0.320431	-0.571605	0.93415		357	KLF2	0.755015	-0.161751	0.951419		357	HNRNPK	0.0159674	-0.676621	0.967136
358	PML	0.373109	-1.36936	0.925967		358	KMT2B	1.32272	-0.49499	0.984363		358	HNRNPU	-0.0678799	0.102019	0.926106
359	PNKP	0.404738	-1.07598	0.882817		359	KMT2C	1.12254	0.296915	0.955236		359	HSD17B11	-0.0675387	-1.11179	0.888795
360	POLDIP3	0.829342	-0.359509	0.923464		360	KRI1	1.67334	-0.0798278	0.935529		360	HSPBAP1	0.617536	-0.00317529	0.94465
361	POLR2C	0.830334	-1.20881	0.830613		361	KXD1	0.567045	-0.327393	0.893475		361	HSPH1	-0.581242	0.284941	0.830942
362	POLR2E	0.382547	-0.591468	0.93671		362	LAMTOR1	0.885783	0.193555	0.953169		362	IDI1	0.596445	-0.0619738	0.899118
363	POLR2G	0.858275	-1.08597	0.964898		363	LASP1	1.27525	-0.311968	0.993306		363	IFI16	0.11713	-0.351513	0.984874
364	POLR2I	1.08832	-1.31301	0.92655		364	LAT	1.23654	-0.394371	0.967234		364	IFI6	0.270869	-0.832518	0.962321
365	PPFIA1	1.51622	-0.53978	0.892469		365	LENG8	1.10406	-0.2037	0.978351		365	IFIT1	0.398054	-1.16151	0.869643
366	PPM1D	1.16696	-0.224831	0.897543		366	LEPROTL1	1.53327	-0.196538	0.968731		366	IFIT2	0.334766	-0.175344	0.935208
367	PPM1M	0.626022	-1.23162	0.93899		367	LFNG	1.05894	-0.397241	0.88642		367	IFIT3	0.400587	-0.221384	0.969688
368	PPP1CA	0.38604	-0.838856	0.91231		368	LILRA5	1.07347	0.496336	0.85361		368	IFNAR1	0.164028	-0.894991	0.959699
369	PPP1R35	0.37143	-1.37429	0.836223		369	LILRB3	1.11533	-0.172347	0.987872		369	IFNAR2	1.02875	-0.219057	0.929691
370	PPP4C	0.597502	-0.825372	0.977535		370	LIMD2	1.22691	-0.438819	0.987686		370	IFNGR1	0.408422	-0.706724	0.991834
371	PPP5C	0.18199	-0.31352	0.908334		371	LIMK2	1.40923	-0.0486663	0.900641		371	IFNGR2	1.04776	-0.185883	0.906298
372	PPP6R1	0.208961	-0.412164	0.847045		372	LIN37	0.872258	-0.15025	0.97181		372	IFRD1	0.46912	-0.37169	0.975978
373	PPP6R2	0.846775	-1.48404	0.929979		373	LINC00528	1.32879	0.32215	0.955355		373	IGLJ3	0.246508	0.0558567	0.88362
374	PRAF2	0.429599	-1.42319	0.820428		374	LMF2	1.07034	-0.858427	0.893302		374	IGSF6	0.132563	-0.802253	0.969207
375	PRAM1	0.507902	-0.903089	0.81692		375	LPAR2	1.25618	-0.313726	0.981016		375	IKBIP	1.18283	-0.776486	0.912752
376	PRDM10	1.15879	-0.553399	0.913503		376	LPCAT1	1.0185	0.690905	0.879737		376	IKZF5	-0.074514	-0.355414	0.965558
377	PRKCSH	0.435024	-0.853239	0.938629		377	LPPR2	1.23145	-0.281942	0.973417		377	IL10RB	1.23398	-0.386813	0.893
378	PRKD2	0.686962	-1.12891	0.875079		378	LRCH4	1.07416	-0.129511	0.958149		378	IL13RA1	0.364428	-0.537156	0.97111
379	PRMT7	0.974486	-0.882117	0.960588		379	LRFN1	1.14666	-0.0535443	0.959471		379	IL18R1	0.333587	-0.554592	0.929009
380	PRR13	0.996547	-1.54183	0.87943		380	LRP10	0.820957	-0.121083	0.956724		380	IL2RG	-0.240773	-0.0903218	0.923235
381	PSMA7	0.957366	-0.443837	0.955038		381	LRRC4	1.24077	-0.261069	0.960638		381	IL6ST	-0.170927	-0.523974	0.942919
382	PSMC5	0.530316	-0.268435	0.885435		382	LRWD1	1.43086	-0.548219	0.91657		382	ING3	0.639607	-0.926901	0.967951
383	PTGER2	0.577597	-1.16359	0.972223		383	LSM7	1.50264	-0.718444	0.891619		383	INO80D	0.0279392	0.11787	0.915051
384	PTPN18	0.924784	-1.13395	0.968622		384	LSP1	1.27531	-0.17825	0.990502		384	INPP5D	0.994185	-0.407456	0.953821
385	PTPRCAP	0.228784	-0.416412	0.918964		385	LTB	1.52115	-0.341716	0.964195		385	IPCEF1	0.222953	-0.306654	0.989387
386	PYCARD	0.637122	-1.04583	0.90951		386	LTBR	1.02476	-0.169913	0.97361		386	IPMK	0.693655	-1.28305	0.884634
387	PYGO2	0.893921	-0.496311	0.941234		387	MAN2C1	1.50686	-0.695504	0.919294		387	IQGAP1	0.0972095	-0.789851	0.968096
388	RAB24	1.28253	-1.15338	0.887771		388	MAP2K7	1.36699	-0.077271	0.98935		388	IRAK3	0.398392	-0.695121	0.987326
389	RAB35	0.703555	-0.440361	0.947811		389	MAP3K11	1.11975	-0.222958	0.985279		389	IST1	0.113681	0.294368	0.889623
390	RAB37	1.00352	-0.276652	0.905782		390	MAP3K14	1.4625	-0.31625	0.92643		390	ITCH	0.27152	-0.238937	0.989392
391	RAB3D	0.879981	-0.552224	0.964445		391	MAP4K2	0.770076	-0.181095	0.958693		391	ITPR2	0.940016	-0.219402	0.943682
392	RAB43	0.627818	-1.60814	0.838152		392	MAP4K4	1.08039	0.219422	0.863816		392	ITSN2	0.734188	-0.194735	0.972855
393	RAB9A	0.97438	-0.83694	0.922115		393	MAP7D1	1.47138	-0.139746	0.968739		393	IVNS1ABP	0.220252	-0.871716	0.955604
394	RABEPK	1.2166	-0.690073	0.944111		394	MAPK13	1.43241	-0.189278	0.974412		394	JAK2	0.451084	-0.79799	0.976362
395	RAD23A	0.137746	-0.439577	0.866748		395	MAPK8IP3	1.51461	-0.201922	0.976856		395	JMJD1C	0.298987	-0.745875	0.977538
396	RANBP3	0.186686	0.164502	0.825831		396	MARC1	0.76762	0.377411	0.917275		396	KAT2B	0.427714	-0.632521	0.996068
397	RAP1GAP2	0.279645	-0.702712	0.856038		397	MARCKS	1.28604	-0.0922684	0.965151		397	KAT6A	0.344792	-0.118559	0.980708
398	RAP2B	0.495289	0.0740715	0.835433		398	MARK4	1.51207	-0.640106	0.898408		398	KAT7	0.0447587	0.0748931	0.908509
399	RARA	0.297355	-0.905911	0.912289		399	MAST3	1.11409	-0.0457431	0.980823		399	KBTBD2	0.4497	0.131559	0.94055
400	RASAL3	0.222201	-0.811592	0.862765		400	MAZ	1.57579	-0.680042	0.908452		400	KCMF1	0.104176	-0.573297	0.962652
401	RASGRP2	0.739805	-0.714117	0.967389		401	MBD6	1.12941	-0.44311	0.966503		401	KCNJ15	0.856124	-0.352772	0.92342
402	RAVER1	0.333558	-1.02963	0.948751		402	MBLAC1	1.28062	0.0374185	0.97684		402	KDM1B	0.515465	-1.16293	0.920807
403	RBM10	0.510891	-1.07771	0.972672		403	MCOLN1	1.53893	-0.471165	0.96838		403	KDM3A	0.715025	-0.41931	0.972546
404	RBP7	0.182575	-0.749074	0.897867		404	MECP2	1.54301	0.350459	0.916785		404	KDM7A	0.937604	-0.324901	0.951366
405	REM2	1.29176	-0.965509	0.879136		405	MED16	1.52736	-0.270796	0.975105		405	KIAA0232	0.419692	-0.176972	0.940617
406	RGL2	0.845983	-1.1704	0.814705		406	MED25	1.5206	-0.648807	0.943836		406	KIAA0368	1.05545	-0.836187	0.908019
407	RGS19	0.316549	-0.773747	0.955749		407	MED29	1.31503	-0.604573	0.928421		407	KIAA0430	0.80788	-0.410927	0.974548
408	RHBDD2	0.963673	-0.879706	0.935983		408	MEPCE	1.17812	0.315032	0.910966		408	KIAA0753	1.05965	-0.118396	0.902648
409	RHBDF2	0.542911	-1.08727	0.907592		409	METRNL	1.70871	0.0625537	0.898379		409	KIAA0825	0.969265	-0.397242	0.925156
410	RILPL1	0.568837	-1.09747	0.804556		410	MFNG	1.34134	0.216184	0.976176		410	KIAA0922	0.307251	-0.796767	0.978744
411	RIPK3	0.511906	-1.02946	0.882522		411	MGRN1	1.05373	-0.0606616	0.902602		411	KIAA1033	0.147548	-0.869029	0.964264
412	RNASE3	1.20353	-0.627118	0.962364		412	MICAL1	1.10746	-0.347701	0.955425		412	KIAA1109	0.377335	-0.676733	0.989527
413	RNF122	0.818832	-0.686161	0.92223		413	MID1IP1	0.867187	0.108437	0.963917		413	KIAA1324	0.690217	-0.358357	0.964362
414	RNF135	1.43795	-1.31258	0.871612		414	MIDN	1.40681	-0.642526	0.955942		414	KIAA1432	0.388139	-0.891121	0.968434
415	RNF138	0.866141	-1.47444	0.890135		415	MIF	1.32855	-0.309227	0.94944		415	KIAA1731	1.27378	-0.61046	0.868006
416	RNF144A	1.02854	-0.573289	0.955158		416	MIR21	0.639492	0.164515	0.910463		416	KIF13A	1.06894	-0.754784	0.917403
417	RNPEP	0.889829	-0.864062	0.997353		417	MIR4738	1.29199	-0.46349	0.948269		417	KIF5B	0.137078	-1.17436	0.904121
418	RNPEPL1	0.400896	-0.905713	0.924526		418	MKNK2	1.38524	-0.409567	0.979055		418	KLF3	1.05386	-0.373069	0.931219
419	ROPN1L	0.914783	-1.16035	0.89976		419	MLLT1	1.30168	-0.821982	0.934636		419	KLHL8	1.14187	-0.620572	0.915406
420	RPL36	0.582746	-0.57693	0.894866		420	MLXIP	0.615195	0.320244	0.814582		420	KMT2E	0.098112	-0.568835	0.982314
421	RPL41	0.517896	-0.894481	0.949321		421	MMP25	1.34248	-0.449444	0.968701		421	KRCC1	0.147262	-1.057	0.932867
422	RPS19	0.108716	-0.500219	0.823175		422	MNT	1.53451	-0.438973	0.970577		422	KRR1	-0.250437	-0.612416	0.928593
423	RRAGD	1.11571	-0.676803	0.97041		423	MRFAP1	1.32564	0.62939	0.835573		423	LACTB	-0.0860635	-0.62262	0.929332
424	RRP12	0.736636	-1.36351	0.959676		424	MSL1	1.09478	-0.0180679	0.933926		424	LAMP2	0.229613	-0.636944	0.9895
425	RUNDC1	0.643801	-0.155493	0.90393		425	MST4	0.580592	0.392609	0.830915		425	LAMTOR3	0.354742	-0.306048	0.994773
426	S1PR4	0.257186	-0.905406	0.828485		426	MTCH1	1.35913	-0.0856372	0.988629		426	LAPTM4A	-0.212194	-0.640764	0.920396
427	S1PR5	0.438605	-0.202647	0.910596		427	MTG1	1.57885	-0.147398	0.9198		427	LARP7	0.606151	-0.617022	0.987366
428	SAFB	0.981779	-0.578677	0.927939		428	MVP	1.42932	-0.186496	0.993399		428	LBR	0.376166	-1.07953	0.938233
429	SAP30L	1.29432	-0.94888	0.947682		429	MXD4	1.06088	-0.453623	0.96924		429	LCOR	0.487542	-0.103086	0.974633
430	SART1	0.520264	-1.0132	0.934829		430	MYH11	1.34314	-0.664215	0.850245		430	LCP2	0.778252	0.226641	0.906253
431	SAT2	0.631484	-1.20881	0.955341		431	MYL6	1.05183	-0.326891	0.927068		431	LEMD3	-0.0743826	-0.237324	0.924242
432	SDCCAG8	1.0353	-1.06996	0.91522		432	NAA38	1.1439	-0.446481	0.955004		432	LIN7A	0.618698	-0.532664	0.941983
433	SEC61B	0.463919	-0.457753	0.88782		433	NACC1	0.869383	-0.240238	0.958749		433	LINC00869	0.330143	0.11751	0.922154
434	SEPT1	0.439618	-0.512434	0.866555		434	NACC2	1.16123	-0.599598	0.867137		434	LINC01061	0.979705	-0.458057	0.955156
435	SETDB1	1.16193	-0.881281	0.948278		435	NAGPA	1.47786	-0.0958238	0.912486		435	LINC01347	0.923872	-0.0998236	0.93933
436	SF3A2	-0.0477537	-0.283673	0.859328		436	NAPRT	1.592	-0.494251	0.961655		436	LIPN	0.410379	-1.13545	0.92426
437	SFXN3	0.273327	-0.622532	0.901976		437	NBEAL2	0.868008	-0.178913	0.963893		437	LLPH	0.237804	-0.449369	0.990823
438	SGTA	0.339478	-0.426287	0.904624		438	NCF4	1.04111	-0.0462814	0.980986		438	LMBRD1	0.253276	-0.755746	0.983051
439	SH2D3C	0.698872	-0.869088	0.973973		439	NCLN	0.538613	-0.142321	0.914022		439	LMNB1	0.433086	-0.796488	0.920856
440	SH3BP2	0.574069	-1.12573	0.896645		440	NCOR2	1.42595	-0.708757	0.921957		440	LPCAT2	0.00962152	-0.691043	0.966115
441	SIN3B	0.739551	-0.870626	0.986065		441	NDOR1	1.17078	-0.603673	0.941536		441	LPCAT3	0.209542	-0.544822	0.988625
442	SLC11A1	1.04052	-0.675103	0.966873		442	NDUFA11	1.48342	-0.505278	0.857914		442	LPGAT1	0.64111	-1.23184	0.902134
443	SLC12A4	0.597875	-1.20163	0.864297		443	NDUFA13	1.35953	-0.667336	0.924604		443	LPIN2	0.981823	-0.335647	0.90543
444	SLC12A9	0.749349	-0.955161	0.801185		444	NDUFA2	0.969999	0.591282	0.921934		444	LPXN	0.325922	0.284101	0.869286
445	SLC22A4	1.31345	-1.3704	0.817335		445	NDUFB11	1.00061	0.173914	0.9247		445	LRIF1	0.526558	-0.415413	0.992634
446	SLC35E2B	1.22346	-0.411485	0.911933		446	NELFB	1.43621	-0.550137	0.972353		446	LRRC37A2	0.453684	-0.530362	0.999247
447	SLC45A4	1.15744	-0.977551	0.892745		447	NEU1	1.0101	0.0443845	0.986086		447	LRRC37B	0.77975	-0.81734	0.95304
448	SMAD7	0.591154	-1.10146	0.920289		448	NFAM1	0.810733	0.00159741	0.959897		448	LRRK2	0.515678	-0.835914	0.954629
449	SMDT1	0.727665	-0.793283	0.960763		449	NFATC2IP	1.25202	0.0220092	0.995328		449	LUC7L	0.495856	0.0533356	0.953821
450	SMG5	1.16793	-1.55111	0.863807		450	NFE2	0.952862	-0.0434399	0.932373		450	LY75-CD302	0.0734685	-0.721848	0.969787
451	SMIM7	1.09693	-1.68371	0.831163		451	NFIC	0.842303	-0.619294	0.899837		451	LY86	-0.172945	-0.853576	0.921268
452	SNORA5A	1.1669	-0.643669	0.938164		452	NFKB2	1.09094	0.108968	0.963516		452	LY96	0.582779	-0.471623	0.990578
453	SNORD116-14	0.320259	-0.221121	0.874469		453	NFKBIA	1.13852	-0.221853	0.974421		453	LYSMD3	-0.126543	-0.78687	0.937849
454	SNORD35B	0.619766	-0.882392	0.931909		454	NFKBIB	1.42693	0.00758196	0.985504		454	LYST	0.582883	-0.799884	0.967374
455	SNORD36A	0.330531	-0.720581	0.951719		455	NFKBIE	1.34548	0.245329	0.860836		455	MALAT1	0.528327	0.0539635	0.959463
456	SNORD45A	0.276403	-0.324972	0.882972		456	NINJ1	0.889626	0.134982	0.959368		456	MANBA	0.763401	-1.42508	0.821249
457	SNORD45B	0.962679	-0.650906	0.947105		457	NLRC3	0.898182	-0.307328	0.905893		457	MANSC1	0.711491	-1.00201	0.922448
458	SNORD58C	0.753811	-1.13271	0.966365		458	NLRC5	0.950457	-0.286187	0.973429		458	MAP3K1	0.115626	-0.374832	0.984015
459	SNUPN	0.698102	-0.344521	0.891761		459	NLRP1	0.923566	0.0331142	0.970994		459	MAP3K2	0.282461	-0.99408	0.94705
460	SNX11	1.53914	-1.15051	0.863709		460	NMRAL1	1.50475	0.12303	0.938049		460	MAP3K5	1.01217	-0.717453	0.929332
461	SNX16	1.33766	-0.778626	0.934094		461	NOB1	1.50595	0.0767666	0.825864		461	MAP3K7	0.760042	-0.495357	0.947903
462	SNX17	0.802958	-0.293671	0.925225		462	NOP10	0.971721	0.206	0.962512		462	MAPK1	0.109203	-0.300971	0.980043
463	SNX20	0.607333	-1.05063	0.929984		463	NOSIP	1.47233	-0.579991	0.958817		463	MAPK14	0.99332	-0.672093	0.916849
464	SNX3	1.03042	-0.789886	0.986275		464	NOTCH1	1.05846	-0.303186	0.985842		464	MARCH6	0.262431	-0.404503	0.982691
465	SP2	0.727202	-0.658251	0.9821		465	NQO2	0.697377	0.111873	0.927549		465	MARCH7	0.149251	-0.61517	0.982898
466	SPSB3	0.205479	-0.3529	0.890278		466	NRGN	0.8476	0.835573	0.871961		466	MBD4	0.243261	-0.52653	0.994572
467	SRCAP	1.05911	-0.196974	0.830115		467	NTNG2	1.06689	-0.284125	0.920954		467	MBOAT1	-0.0160794	-1.07342	0.903867
468	SRGAP2C	0.475029	-0.662696	0.812025		468	ODF3B	1.30757	-0.361436	0.985654		468	MBOAT2	1.05932	-0.220151	0.925252
469	SRM	0.581389	-0.718762	0.874184		469	OGFR	1.28614	-0.123049	0.994808		469	MCEMP1	0.617424	-0.932667	0.929591
470	SRXN1	0.747297	-0.578427	0.914628		470	OR52K2	0.746096	-0.226409	0.881969		470	MCMBP	0.741433	-1.13689	0.911434
471	SSBP4	0.133553	-0.777061	0.853817		471	OSCAR	1.37732	-0.346082	0.960616		471	MCTP1	1.05909	-0.585821	0.94237
472	SSR4	0.440659	-0.366616	0.859055		472	OSM	0.927375	-0.7708	0.856562		472	MCTP2	0.81946	0.0246727	0.896128
473	SSU72	0.787766	-1.47954	0.887033		473	OXLD1	1.52917	0.240204	0.869159		473	MDM2	0.31588	-0.738181	0.964712
474	ST20	1.36775	-0.763377	0.811178		474	OXT	1.71095	-0.242484	0.930797		474	ME2	0.371493	-0.549306	0.992823
475	ST3GAL2	0.754347	-0.858831	0.935979		475	PABPC1L	1.5546	-0.613428	0.916666		475	MED13	0.458485	-0.618947	0.994006
476	STAP1	1.2201	-0.432387	0.918847		476	PACS1	0.609923	0.312194	0.88147		476	MED13L	0.945502	-0.0670937	0.921875
477	STUB1	0.483544	-0.450104	0.948505		477	PACSIN2	1.09747	0.289348	0.962627		477	MED14	0.22987	-0.332765	0.932815
478	STX10	0.50102	-0.987062	0.88966		478	PADI4	1.0622	0.0302539	0.9204		478	MED17	0.371823	-0.195087	0.983507
479	STXBP2	0.239783	-1.2408	0.872542		479	PAK4	1.14652	0.208868	0.82326		479	MED23	0.0850317	-0.491747	0.981076
480	SUN2	0.535344	-0.47041	0.918442		480	PANX2	1.44271	-0.474607	0.943393		480	MED28	0.381832	0.221199	0.927847
481	SURF1	0.666842	-0.8358	0.990433		481	PBX2	1.21681	-0.171601	0.961034		481	MEGF9	0.88709	-0.835475	0.925789
482	SVIL	1.34774	-0.770919	0.897989		482	PBXIP1	1.36683	0.191288	0.944669		482	METTL23	0.380584	-0.224252	0.967434
483	SYMPK	0.983771	-1.23287	0.960652		483	PCBP1	1.58668	-0.290704	0.970169		483	MFN1	0.123277	-0.439289	0.903746
484	SYNE3	0.910617	-1.07682	0.952493		484	PCED1A	1.57989	-0.242733	0.955168		484	MGAM	0.609339	-0.521512	0.965984
485	SYNGR2	0.798354	-1.03006	0.968125		485	PCIF1	1.06671	-0.421612	0.980788		485	MGEA5	0.559737	-0.469175	0.989691
486	TACC3	0.315937	-1.07199	0.908677		486	PCSK7	0.943226	-0.458039	0.932933		486	MICU2	0.511843	-0.783254	0.954721
487	TADA3	0.737921	-0.793166	0.969761		487	PDLIM7	1.111	-0.204341	0.933714		487	MIR616	0.475036	0.260432	0.926142
488	TAF6	0.698307	-0.516359	0.910406		488	PDZK1IP1	1.0371	0.433281	0.930268		488	MKLN1	0.621456	-0.195417	0.959321
489	TANGO2	0.852157	-1.22066	0.964998		489	PET100	1.65924	-0.1599	0.949368		489	MKRN2	0.410982	-0.563319	0.956407
490	TBC1D13	0.83359	-0.644277	0.932767		490	PFDN2	1.24559	0.1802	0.97161		490	MMADHC	0.202444	-1.03977	0.941759
491	TBC1D22A	1.14119	-0.660494	0.898074		491	PFKFB3	1.01965	-0.0512028	0.845897		491	MME	0.217121	-0.822156	0.941876
492	TBC1D25	0.59335	-0.751323	0.92482		492	PFKL	1.56873	-0.317694	0.959537		492	MNDA	0.294767	-0.807694	0.980502
493	TBC1D8	1.36883	-0.69817	0.922842		493	PFKP	1.49122	-0.884362	0.882803		493	MOB1A	-0.139566	-0.747224	0.938024
494	TBCB	0.68215	-1.09781	0.881055		494	PGLS	1.53195	-0.618479	0.955207		494	MORC3	0.857071	-0.00022222	0.925361
495	TBCD	0.561929	-0.08659	0.850599		495	PGLYRP1	0.75255	-0.683105	0.832245		495	MOSPD2	0.373561	-0.525109	0.99352
496	TBL1X	1.05978	-0.900599	0.961036		496	PGS1	0.783355	0.270008	0.930678		496	MPZL3	1.1059	-0.679561	0.833327
497	TBX21	0.371891	-0.140213	0.886853		497	PHF1	1.47827	-0.2134	0.982483		497	MRFAP1L1	-0.0210302	-0.84824	0.927831
498	TCF20	0.910894	-0.489519	0.941378		498	PHF23	1.20962	-0.507969	0.915393		498	MRPS10	-0.143334	-0.586847	0.950384
499	TCF25	0.625195	-0.704177	0.980491		499	PHKG2	1.12868	0.349596	0.965246		499	MSL2	0.839492	-0.1496	0.922629
500	TCF7	0.925985	-1.02903	0.946234		500	PHOSPHO1	0.707063	-0.0636558	0.947206		500	MTF1	0.371081	-0.456942	0.997483
501	TEP1	1.38687	-0.839486	0.905166		501	PHYKPL	0.757457	0.0231025	0.946413		501	MTM1	0.00672057	-0.616473	0.97122
502	TFDP1	1.3714	-0.40954	0.911209		502	PI4KB	0.720267	0.151255	0.934894		502	MTMR10	0.707792	-0.562163	0.987074
503	TGOLN2	0.553997	-0.341732	0.897932		503	PIAS4	1.11826	0.0573426	0.982464		503	MTPN	0.291393	-0.900565	0.970874
504	TIMM13	0.217228	-0.936135	0.905199		504	PIEZO1	1.29058	-0.401932	0.986329		504	MYO5A	1.20315	-0.855475	0.869196
505	TIMM22	0.650753	-0.103249	0.876251		505	PIK3CD	0.598995	0.139362	0.913011		505	MYSM1	-0.0176534	-0.613696	0.968595
506	TIMP2	0.514728	-0.551647	0.943076		506	PIK3R5	0.944831	-0.222443	0.967513		506	NAA16	0.298582	-0.0166714	0.951165
507	TMC8	0.506864	-0.482437	0.930536		507	PINK1	1.09034	-0.332842	0.932209		507	NAA50	0.325534	-0.953068	0.959665
508	TMED8	0.858354	-1.15914	0.937178		508	PIP5K1C	1.20212	-0.21904	0.944095		508	NABP1	1.08053	-0.707636	0.855918
509	TMEM106A	1.30017	-0.805136	0.958816		509	PISD	0.915271	0.151498	0.963369		509	NAIP	0.0728535	-0.794833	0.933136
510	TMEM164	1.25655	-0.386695	0.920303		510	PITPNM1	1.07729	-0.393341	0.943681		510	NBN	0.0583126	-0.293676	0.980128
511	TMEM204	0.951876	-0.959219	0.881608		511	PKN1	1.26148	-0.0749497	0.996875		511	NBR2	1.01335	-0.799826	0.912059
512	TMEM55B	0.693828	-0.190149	0.888506		512	PKP4	1.44033	0.307061	0.802757		512	NCKAP1L	0.125078	-0.247993	0.958034
513	TMEM91	0.559331	-0.702842	0.924207		513	PLAGL2	0.860423	0.168743	0.821491		513	NCOA1	0.4677	-0.178754	0.985324
514	TNFSF13	0.430903	-0.85691	0.978459		514	PLCB2	1.05826	0.180111	0.95602		514	NCOA6	0.90184	-0.369874	0.944395
515	TNFSF14	1.11657	-0.428909	0.855213		515	PLEC	1.60628	-0.332781	0.951183		515	NCOR1	0.574933	0.0437147	0.956063
516	TOB2	1.06947	-0.341375	0.911901		516	PLEKHG3	0.623658	0.247518	0.930207		516	NCSTN	0.529567	-0.324821	0.991032
517	TRAF7	0.733474	-1.19597	0.980394		517	PLEKHM2	1.35475	-0.350004	0.981684		517	NDEL1	0.665213	-0.0423788	0.961651
518	TRAPPC1	0.189263	-1.02064	0.924978		518	PLEKHO1	0.938375	0.352951	0.930409		518	NEAT1	0.758495	0.0262442	0.943986
519	TRAPPC2L	0.663488	-1.46717	0.834511		519	PLXND1	1.3741	0.121609	0.944495		519	NECAP1	0.271679	0.0990099	0.951409
520	TRAPPC4	1.01568	-0.974224	0.92286		520	PMAIP1	1.21894	0.0818601	0.944041		520	NEMF	0.0758362	-0.207013	0.969821
521	TRAPPC9	1.25806	-1.14791	0.835772		521	PNKP	1.20711	-0.658823	0.963204		521	NF1	0.336434	-0.497003	0.998044
522	TRAV1-2	0.831709	-0.639455	0.979513		522	PNPLA2	1.0445	-0.366172	0.930325		522	NFAT5	0.403438	-0.553993	0.995852
523	TRAV12-1	0.92284	-0.871439	0.977952		523	PNPLA6	1.16315	-0.361006	0.986466		523	NFE2L2	0.456084	-0.852856	0.975784
524	TRBJ2-5	0.817267	-0.640738	0.950217		524	POLD4	1.33016	-0.600619	0.939159		524	NFIL3	0.507362	-0.392718	0.986147
525	TRDJ3	1.30961	-0.934119	0.949565		525	POLR2A	1.17352	0.139724	0.963951		525	NIN	0.60979	-0.309295	0.987623
526	TRERF1	0.922244	-0.455151	0.822443		526	POLR2C	1.44996	0.32721	0.866202		526	NIPBL	0.471905	-0.603209	0.996978
527	TRIM14	0.977572	-1.08572	0.919986		527	POLR2E	0.574619	0.0770063	0.92673		527	NKTR	-0.00160249	-0.699949	0.933336
528	TRIM8	0.420033	-0.732746	0.928223		528	POLR2G	0.436694	0.423329	0.831946		528	NMI	0.459036	-0.560738	0.995145
529	TRPV2	1.15133	-0.713245	0.957718		529	PPCDC	1.10431	0.0814659	0.974165		529	NPAT	0.0692766	-0.713181	0.971394
530	TRUB2	0.719226	-0.535325	0.863629		530	PPM1M	1.36382	-0.320836	0.984886		530	NPC2	0.159111	-0.977274	0.942714
531	TSEN34	0.880351	-0.755416	0.986634		531	PPP1CA	1.52604	-0.0366151	0.957955		531	NPEPPS	1.04102	-0.498229	0.925542
532	TUBE1	1.5552	-0.6027	0.859743		532	PPP1R12C	1.56425	-0.587002	0.951067		532	NPIPA3	0.442251	0.335609	0.910168
533	TXLNA	0.619177	-0.468799	0.804626		533	PPP1R14A	1.63513	0.0493582	0.886371		533	NPIPB3	0.402084	-0.631651	0.996081
534	U2AF2	0.742764	-0.472806	0.928386		534	PPP1R15A	1.49517	-0.343515	0.930693		534	NPL	0.969815	-0.738043	0.894515
535	UBA1	0.56586	-0.803592	0.97174		535	PPP1R15B	1.32225	0.276636	0.936305		535	NRD1	0.625241	-0.324716	0.986797
536	UBE2M	0.247363	-1.04776	0.800869		536	PPP1R18	1.50805	-0.149994	0.98089		536	NT5C2	0.451858	-0.53176	0.994781
537	UBN1	0.852361	-0.964604	0.849251		537	PPP1R35	0.734739	-0.814672	0.865314		537	NUFIP2	0.582569	0.214766	0.93035
538	UBXN11	0.287188	-0.482148	0.82182		538	PPP1R9B	1.51992	0.00241244	0.971371		538	NUMB	1.27363	-0.599943	0.880434
539	UCP2	0.923793	-0.498139	0.899656		539	PPP6R1	1.13661	-0.367204	0.970771		539	NUP153	0.484287	-0.164738	0.979642
540	UNC119	1.0072	-1.11576	0.946848		540	PRAF2	0.776248	0.0826764	0.951269		540	NUP98	0.440582	-0.201741	0.987089
541	UNC13D	0.506153	-1.09848	0.936321		541	PRAM1	1.08609	-0.137865	0.976221		541	NUPL1	0.470736	-0.463332	0.978687
542	USF1	0.693543	-0.2451	0.892701		542	PRDM4	1.00487	0.361343	0.914175		542	OGFRL1	0.690877	-0.733431	0.972048
543	VAC14	0.746337	-0.824425	0.993005		543	PRDX5	1.1704	-0.157886	0.902767		543	ORC3	-0.113849	0.0766221	0.932561
544	VAV1	1.17416	-0.88048	0.976021		544	PRELID1	0.78037	-0.142049	0.928552		544	ORMDL1	-0.0388776	-0.530606	0.962888
545	VHL	0.685419	-0.66353	0.950626		545	PRKACA	1.22969	-0.196229	0.982629		545	OSBPL11	0.572933	-0.842068	0.98072
546	VNN3	1.29943	-0.209911	0.893555		546	PRKCSH	0.427241	0.176158	0.82583		546	OSBPL2	0.904234	0.0494392	0.914621
547	VPS26B	1.11694	-0.65576	0.915647		547	PRKD2	1.06386	-0.185758	0.991066		547	OSBPL8	0.127058	-0.881339	0.958109
548	VPS37B	0.976597	-0.932728	0.980037		548	PRPF6	1.46326	0.0418398	0.951997		548	OSTF1	0.136884	-0.975472	0.94836
549	VPS4A	1.01247	-0.959752	0.976375		549	PRR3	1.59448	0.00697505	0.926485		549	OSTM1	0.191477	-0.224582	0.981075
550	VPS9D1	0.436635	-1.00382	0.832323		550	PRRC2B	0.436483	0.27471	0.815021		550	P2RX7	0.908058	-0.785913	0.944527
551	VSTM1	0.622301	-0.397042	0.869642		551	PRTN3	1.27709	-1.06991	0.809298		551	P4HA1	0.0466964	-0.983828	0.934549
552	VTI1A	1.49476	-0.46943	0.825984		552	PSMB10	1.46078	-0.481982	0.972395		552	PAFAH1B2	1.09522	-0.269163	0.924813
553	WBP1	0.432058	-0.222008	0.874106		553	PSMC4	0.792312	0.570141	0.905959		553	PAG1	0.650397	0.23797	0.863642
554	WDFY4	1.18167	-0.698677	0.963847		554	PSTPIP1	1.23106	-0.0262648	0.986763		554	PAIP2	0.514359	-0.44665	0.997928
555	WDR55	0.914901	-0.790928	0.914805		555	PTGER2	1.51174	-0.234202	0.940509		555	PAN3	0.903329	-0.597538	0.960343
556	WIPF2	1.23819	-0.719824	0.913306		556	PTP4A3	1.44157	-0.287356	0.964961		556	PAPD4	0.0946544	-0.36094	0.981607
557	WWC3	0.871955	-1.20452	0.938753		557	PTPN23	1.29067	-0.613132	0.951125		557	PAPOLA	0.190131	-0.620513	0.98163
558	XYLT1	0.551116	-0.464578	0.912519		558	PTPN6	1.0181	0.0516772	0.977397		558	PAPOLG	0.374613	-0.694855	0.993053
559	YPEL3	0.558002	-1.03571	0.921586		559	PTPRCAP	0.930261	-0.51735	0.844786		559	PARP14	0.287017	0.0155953	0.929339
560	ZBP1	1.54207	-1.16476	0.87443		560	PXN	1.20223	-0.363741	0.972451		560	PARP4	-0.0437121	-1.12904	0.888185
561	ZC3H18	0.519384	-0.778513	0.964794		561	R3HDM4	1.39115	0.139291	0.952412		561	PARP8	0.461466	-0.59165	0.995867
562	ZDHHC7	0.895445	-0.0687924	0.8751		562	RAB11B	0.793164	0.238171	0.916396		562	PATL1	0.74972	0.115597	0.927474
563	ZFP36L1	0.944622	-1.28058	0.971987		563	RAB24	1.38964	-0.405835	0.875514		563	PCF11	0.354881	0.020625	0.963038
564	ZFP36L2	0.757975	-0.18248	0.900082		564	RAB35	0.959923	-0.149983	0.956984		564	PCGF3	0.688401	0.137473	0.918327
565	ZFYVE27	1.48042	-1.37092	0.850856		565	RABAC1	1.25044	-0.481636	0.963627		565	PCMTD1	0.160564	-0.885379	0.960765
566	ZNF18	1.48702	-0.769405	0.910463		566	RAC1	0.804211	0.325992	0.90714		566	PCNX	0.660153	-0.328078	0.980102
567	ZNF264	1.27424	-0.524511	0.933106		567	RAD9A	1.29729	0.00139871	0.934947		567	PDE7A	0.147718	-0.208945	0.982449
568	ZNF274	0.97189	-1.05322	0.960754		568	RANBP2	1.39692	0.0658139	0.965162		568	PDK1	-0.0603102	-0.0873704	0.954122
569	ZNF385A	0.325583	-1.02514	0.82767		569	RAP1GAP2	1.37201	-0.29788	0.993764		569	PDK3	0.609065	-0.822122	0.978612
570	ZNF44	1.60718	-1.26717	0.812107		570	RAP2C	1.58199	-0.0076124	0.895689		570	PDS5B	0.0841004	-0.834196	0.954781
571	ZNF467	0.525013	-0.866616	0.881804		571	RAPGEF1	1.19104	-0.0786038	0.988684		571	PDZD8	0.83052	-0.491627	0.921761
572	ZNF516	0.896364	-0.450429	0.846382		572	RAPGEFL1	1.5976	0.154671	0.906127		572	PECAM1	0.98617	-0.209008	0.924121
573	ZNF592	0.88977	-0.484961	0.932094		573	RARA	1.19672	-0.27719	0.939412		573	PELI1	0.641978	-0.382973	0.946824
574	ZNF622	1.11788	-1.06261	0.943415		574	RARRES3	1.48025	-0.51398	0.929774		574	PGGT1B	0.0711572	-1.01542	0.92902
575	ZNF646	0.469561	-0.507528	0.886391		575	RASA3	0.627074	0.310618	0.818711		575	PGM2	0.413048	-0.924916	0.930109
576	ZNF746	0.6247	-0.672674	0.803892		576	RASAL3	1.16922	-0.407364	0.968645		576	PHF11	0.517273	-0.707208	0.975917
577	ZNF76	0.891672	-1.00151	0.99747		577	RASGRP2	0.78589	-0.193799	0.941649		577	PHF3	0.462897	-0.367263	0.992878
578	ZNF79	1.17656	-0.477984	0.944792		578	RASSF1	0.385521	0.181532	0.874147		578	PHIP	0.242865	-0.538114	0.993908
579	ZYX	0.407301	-1.24928	0.855701		579	RAVER1	0.997425	-0.285307	0.971687		579	PHKB	0.0984805	-0.285484	0.934911
						580	RBCK1	0.601729	-0.000630742	0.877898		580	PIAS1	0.233045	-0.676456	0.987892
						581	RBM38	1.22623	-0.67759	0.928676		581	PICALM	0.683217	-0.380632	0.982927
						582	RBM42	1.3631	-0.629305	0.940842		582	PIGB	0.66703	-0.437843	0.901396
						583	RBP7	1.2336	-0.490136	0.955481		583	PIK3AP1	0.199806	-0.395061	0.988424
						584	RCN3	1.23744	-0.600594	0.940365		584	PIK3C2A	0.324005	-0.446241	0.997154
						585	RCOR1	0.625861	0.340279	0.839644		585	PIK3CA	0.106147	-0.587173	0.979138
						586	REC8	0.690384	-0.127813	0.928591		586	PIK3CG	0.508425	-1.01572	0.954706
						587	RELL2	1.64288	-0.280496	0.928844		587	PIKFYVE	0.46054	0.00939092	0.96717
						588	REM2	0.426763	-0.0417825	0.826302		588	PITPNC1	0.907065	-0.330009	0.912145
						589	RENBP	1.00028	-0.102035	0.977883		589	PJA2	0.337743	-0.660727	0.992004
						590	REXO1	1.19376	-0.592326	0.948262		590	PKN2	0.874399	-0.425836	0.967359
						591	RFNG	1.15346	-0.595548	0.917761		591	PLEKHA2	0.0239649	0.227739	0.894454
						592	RFX2	1.18635	0.0799442	0.971614		592	PLEKHM1	0.702744	0.225401	0.91307
						593	RFXANK	1.66631	0.0159553	0.91935		593	PLXDC2	0.464309	-1.13664	0.936672
						594	RGCC	0.898176	-0.320838	0.9686		594	PLXNC1	0.697908	-0.669965	0.983433
						595	RGL2	1.18818	-0.193629	0.997095		595	PNISR	0.228874	-0.544053	0.98705
						596	RGS14	1.12225	-0.214503	0.98775		596	PNN	0.568824	0.411931	0.876921
						597	RGS19	1.03197	-0.191699	0.988484		597	PNPLA8	0.0330212	-0.696927	0.938682
						598	RHBDF2	1.07221	-0.0645857	0.978695		598	PNRC1	0.548008	0.311276	0.89919
						599	RHOB	1.03725	-0.593034	0.931006		599	POLB	0.678381	-0.370918	0.977152
						600	RHOG	0.866273	-0.233787	0.965912		600	POLR2B	0.132023	-0.561498	0.98051
						601	RIC8A	1.51406	-0.254136	0.970585		601	POU2F1	0.451815	-0.155509	0.946012
						602	RILPL1	1.4722	-0.527748	0.879735		602	PPIG	0.357841	-0.372477	0.983217
						603	RIN3	0.733736	0.174065	0.943054		603	PPIP5K2	-0.121989	-0.308963	0.956705
						604	RING1	1.52925	-0.15804	0.980936		604	PPP1R12A	0.531607	-0.722427	0.971213
						605	RLTPR	1.66015	0.0644924	0.905848		605	PPP2R3C	0.451348	-0.949994	0.944377
						606	RNF113A	1.50046	0.0273613	0.919093		606	PPP2R5A	0.559287	-0.665719	0.975474
						607	RNF126	1.34096	-0.885916	0.89683		607	PPP2R5E	0.524557	0.0541311	0.949576
						608	RNF135	1.01808	-0.0491812	0.939891		608	PPP4R1	0.669425	-0.298808	0.972226
						609	RNF138	1.46178	-0.0348817	0.93864		609	PPP6R3	0.351626	-0.378276	0.997342
						610	RNF166	1.45129	-0.352731	0.980002		610	PRDX6	0.399697	-0.298119	0.966174
						611	RNF181	1.21602	0.427062	0.955808		611	PRKAG1	0.204461	-0.43091	0.984983
						612	RNF40	1.23286	0.380796	0.961922		612	PROK2	0.937213	-0.172962	0.812642
						613	RNF44	1.21124	-0.420672	0.947644		613	PROSER1	-0.191005	-0.669568	0.931335
						614	RNPEPL1	1.15626	-0.165851	0.988555		614	PRPF38B	0.46925	-0.423138	0.990459
						615	ROPN1L	0.631925	-0.303868	0.888368		615	PRPF40A	0.108559	-0.723116	0.974139
						616	RPL19	1.40009	-0.12809	0.856855		616	PRPF4B	0.11302	-0.446728	0.982789
						617	RPL36	0.650943	-0.229238	0.805034		617	PRRC2C	0.320831	-0.411407	0.996801
						618	RPL41	1.41297	0.673222	0.863068		618	PRRG4	0.478314	-0.386811	0.976928
						619	RPS19	1.4955	-0.446439	0.941002		619	PSENEN	0.388057	-0.622649	0.968073
						620	RPUSD1	1.44746	0.0642576	0.904523		620	PSMD11	-0.018546	-0.606167	0.958802
						621	RRS1	1.52585	-0.598518	0.922142		621	PSMD12	-0.294238	-0.217996	0.88143
						622	S100A4	1.53593	-0.0877151	0.935485		622	PSMD6-AS2	0.599439	-0.262102	0.95616
						623	S100P	1.48005	-0.465346	0.957193		623	PSMD7	0.120236	-0.76532	0.971072
						624	S1PR4	1.45569	-0.0980853	0.97004		624	PSMD8	-0.0143309	0.104394	0.911402
						625	S1PR5	1.10194	-0.237835	0.881994		625	PSME3	0.0647106	-0.394932	0.978575
						626	SAFB	0.936868	0.442188	0.945883		626	PTAR1	0.335385	-0.0869165	0.958028
						627	SAMD4B	0.896797	-0.53341	0.951833		627	PTBP3	0.314127	-0.535967	0.996297
						628	SAP25	1.13931	-0.381719	0.974561		628	PTGER4	0.955604	-0.187909	0.851927
						629	SAP30BP	1.26853	0.25145	0.976932		629	PTGS2	0.664767	-0.96173	0.820401
						630	SAP30L	0.888856	-0.127508	0.943134		630	PTMA	0.876334	-0.0411526	0.936601
						631	SART1	1.66445	-0.272568	0.922682		631	PTPRC	-0.0142898	-0.62753	0.968189
						632	SAT2	1.66431	-0.0962125	0.953821		632	PTS	0.698122	-0.777885	0.967953
						633	SBNO2	1.37188	-0.298927	0.989327		633	PTTG1IP	0.465101	0.109285	0.932728
						634	SCAF1	1.61029	0.00116262	0.960465		634	PXK	0.647782	-0.68212	0.978119
						635	SCARF1	1.37144	-0.732905	0.909842		635	PYGL	0.694595	-0.373344	0.927491
						636	SCARNA12	1.44115	-0.462614	0.982647		636	QKI	0.437788	-0.64509	0.992393
						637	SCYL1	1.14515	-0.0135724	0.973402		637	RAB10	0.0101999	-0.976904	0.924706
						638	SDF4	1.54304	-0.344487	0.970381		638	RAB1A	0.195041	-0.426428	0.981008
						639	SECTM1	1.02514	-0.0973424	0.967196		639	RAB27A	0.0684424	-1.06206	0.920291
						640	SEPT5-GP1BB	0.868643	0.449951	0.861614		640	RAB31	0.244923	-0.608303	0.987169
						641	SEPT9	1.56203	-0.618772	0.881974		641	RAB5A	0.301248	-0.846605	0.949336
						642	SERTAD2	1.20944	-0.652489	0.816789		642	RAB7A	-0.00242286	-0.832231	0.950016
						643	SETD1B	0.650824	0.0505972	0.91825		643	RAB8B	-0.00396705	-0.196412	0.968086
						644	SF3B5	1.46889	-0.778962	0.928715		644	RABEP1	0.330221	-0.46405	0.993505
						645	SGTA	1.44993	-0.409111	0.972172		645	RAD23B	0.666938	-0.137522	0.967691
						646	SH2B2	1.00396	-0.231324	0.971573		646	RALGAPA2	0.877943	-0.15004	0.951518
						647	SH2D3C	0.894385	-0.0430348	0.975251		647	RALGAPB	0.30509	-0.444673	0.991969
						648	SH3BP1	1.01778	0.0652659	0.918982		648	RALGPS2	-0.0695043	-0.240215	0.961536
						649	SHKBP1	1.19704	0.059575	0.990729		649	RANBP9	0.28937	-0.277763	0.969452
						650	SIGIRR	1.61162	-0.424011	0.89387		650	RAP1B	0.0620802	-0.624454	0.969276
						651	SIGLEC14	0.166165	-0.0265252	0.817756		651	RAPGEF2	1.06784	-0.291084	0.928216
						652	SIGLEC5	1.06123	-0.448177	0.907484		652	RARS2	0.334238	-0.162495	0.972195
						653	SIN3B	1.25206	-0.1114	0.983382		653	RASA1	0.123912	-0.838168	0.940015
						654	SIRT7	1.30552	-0.439548	0.950919		654	RASA2	-0.0537588	-0.684093	0.95936
						655	SKI	0.887792	-0.386448	0.946542		655	RB1	-0.0114673	-0.950375	0.929108
						656	SLC11A1	0.785519	0.145803	0.873316		656	RB1CC1	0.366317	-0.398012	0.99655
						657	SLC12A9	1.06386	-0.274463	0.94381		657	RBBP6	0.168594	-0.277554	0.983016
						658	SLC15A3	1.36803	-0.135894	0.960581		658	RBL2	0.467498	-0.783908	0.981149
						659	SLC16A3	1.38384	0.0960872	0.844932		659	RBM14	0.9582	-0.115372	0.913894
						660	SLC19A1	1.22872	0.0693165	0.938276		660	RBM26	0.487636	-0.763406	0.984233
						661	SLC22A18	1.38634	-0.67182	0.848524		661	RBM5	0.725692	-0.0262534	0.954868
						662	SLC25A39	0.994161	0.328161	0.940412		662	RBMS1	0.380891	0.0552831	0.959827
						663	SLC2A4RG	1.60348	-0.452581	0.910284		663	RBPJ	0.627763	-0.00159966	0.960309
						664	SLC39A11	0.91355	0.45984	0.845238		664	RC3H1	0.424026	-0.330155	0.985917
						665	SLC43A2	0.800225	0.207732	0.938934		665	REL	0.269316	-0.00429882	0.961452
						666	SLC45A4	0.726115	0.0421296	0.923004		666	REPS2	0.964122	-0.0743945	0.919514
						667	SLC9A3R1	0.517513	0.0270102	0.874475		667	RGPD1	-0.191449	-0.604137	0.944725
						668	SLPI	0.342287	-0.163538	0.86826		668	RGPD6	-0.29829	-0.49462	0.922781
						669	SMARCA4	1.43907	-0.521562	0.934973		669	RGS18	0.0641421	-1.20918	0.878757
						670	SMARCB1	1.69508	-0.410183	0.92134		670	RGS2	0.661966	-0.801509	0.943692
						671	SMARCD2	0.55792	0.425605	0.870052		671	RHOT1	0.371294	-0.525988	0.99816
						672	SNAPC5	1.13873	-0.0960772	0.886565		672	RICTOR	0.277954	-0.706105	0.987681
						673	SNORA1	1.55676	-0.290921	0.923107		673	RLF	-0.00809589	-0.71509	0.957874
						674	SNORA10	1.5822	-0.665525	0.943723		674	RNASE2	-0.193827	-0.719056	0.926754
						675	SNORA11	1.44223	-0.74463	0.943632		675	RNASE6	1.04135	-1.25502	0.856764
						676	SNORA18	1.36232	-0.314048	0.938404		676	RNASEL	0.884307	-0.911951	0.920309
						677	SNORA32	0.78231	0.36876	0.939749		677	RNF111	0.674388	0.128005	0.937796
						678	SNORA4	1.38714	0.273804	0.945849		678	RNF13	0.483379	-0.268926	0.991728
						679	SNORA45A	1.42784	-0.29215	0.965458		679	RNF146	0.0397461	-0.341275	0.952504
						680	SNORA48	1.50933	-0.635592	0.928635		680	RNF169	0.844483	-0.474014	0.976336
						681	SNORA57	1.62409	-0.644495	0.925917		681	RNPC3	0.397124	-0.12572	0.969257
						682	SNORA5A	0.778523	-0.289447	0.894185		682	ROCK1	0.2895	-0.658359	0.988852
						683	SNORA64	1.53067	-0.278842	0.927668		683	RP11-513D5.2	0.284378	-0.833251	0.972281
						684	SNORA65	1.57552	-0.443199	0.926065		684	RPGR	0.912293	-0.540641	0.949451
						685	SNORA67	1.37141	-0.338764	0.9693		685	RPL28	0.547656	0.110946	0.917506
						686	SNORA68	1.49546	-0.518956	0.948767		686	RPRD2	0.146003	-0.303908	0.980546
						687	SNORA7B	1.48686	-0.578255	0.965564		687	RPS6KA3	0.0559848	-0.681343	0.94719
						688	SNORD10	1.52567	-0.508358	0.942158		688	RPS6KA5	1.1021	-0.685056	0.886204
						689	SNORD102	1.46954	-0.136564	0.984698		689	RRAGC	0.212257	-0.790454	0.92266
						690	SNORD110	1.24027	-0.460791	0.950088		690	RSBN1L	0.760819	-0.589078	0.983936
						691	SNORD116-14	1.17976	-0.867779	0.917755		691	RSRC2	0.227171	-0.18274	0.965909
						692	SNORD116-19	1.22073	-0.947142	0.909875		692	RSRP1	0.537428	0.389152	0.888401
						693	SNORD116-2	1.21521	-0.932307	0.906397		693	RTF1	0.629812	-0.878837	0.946351
						694	SNORD14B	1.30781	-0.0970686	0.975619		694	RTN4	0.669003	-1.24423	0.903515
						695	SNORD14C	1.52711	-0.627722	0.953463		695	RUNX1-IT1	0.808576	-0.390501	0.96987
						696	SNORD16	1.60344	-0.194175	0.953527		696	S100A11	0.680531	-0.379402	0.948369
						697	SNORD1A	1.55129	-0.284321	0.948743		697	S100A12	0.286708	-1.07012	0.908578
						698	SNORD1C	0.951662	-0.422762	0.940776		698	SACM1L	0.167578	-0.9678	0.943863
						699	SNORD2	1.39374	-0.262246	0.984907		699	SAMD9	0.0277331	-0.997017	0.916574
						700	SNORD24	1.43007	-0.495466	0.943354		700	SAT1	0.372854	0.614707	0.850082
						701	SNORD32A	1.2618	-0.309888	0.987228		701	SBF2	0.698545	-0.607231	0.97587
						702	SNORD33	1.34377	-1.24086	0.820923		702	SBNO1	0.0326654	-0.52327	0.970404
						703	SNORD34	1.41042	-0.238596	0.977911		703	SCAF11	0.301464	-0.656576	0.990593
						704	SNORD35A	1.55294	-0.294857	0.978879		704	SDAD1	-0.193831	-0.311149	0.940735
						705	SNORD35B	1.36219	0.332322	0.960455		705	SDCBP	0.575648	-0.631466	0.984946
						706	SNORD36A	0.568568	-0.0397008	0.905251		706	SDF2	0.823392	-0.565549	0.949408
						707	SNORD36C	1.51663	-0.539656	0.949823		707	SDHAF2	0.805494	-0.00119903	0.8893
						708	SNORD42A	1.36675	-0.487893	0.96955		708	SDHC	0.822474	0.0554336	0.910549
						709	SNORD42B	1.43451	-0.440467	0.966231		709	SEC24A	0.449214	-0.468794	0.929183
						710	SNORD45A	0.794449	-0.857607	0.851685		710	SEL1L	0.17492	-0.784515	0.974991
						711	SNORD45B	0.54738	-0.107046	0.897184		711	SELL	0.156036	-1.07982	0.920088
						712	SNORD49A	1.3327	-0.47484	0.964991		712	SENP6	0.348193	-0.796437	0.978855
						713	SNORD5	1.51412	-0.511678	0.962707		713	SENP7	0.255654	-0.744953	0.978051
						714	SNORD52	1.57457	-0.302442	0.967529		714	SERINC1	-0.0429368	-0.93558	0.932263
						715	SNORD54	1.68933	-0.205448	0.938587		715	SERINC3	0.381491	-0.584119	0.995754
						716	SNORD56	1.43109	-0.554393	0.963527		716	SERPINB1	0.788648	-0.39837	0.981016
						717	SNORD57	1.59744	-0.661949	0.935709		717	SETD5	1.11205	-0.352335	0.898952
						718	SNORD83B	1.65138	-0.278996	0.925265		718	SETX	0.358789	-0.649836	0.986473
						719	SNORD97	1.47659	-0.383441	0.970691		719	SF3B4	-0.188647	-0.381435	0.946853
						720	SNORD98	1.58939	-0.441534	0.943611		720	SF3B6	0.17725	-0.0541354	0.967979
						721	SNRNP70	1.2102	-0.0824299	0.993396		721	SFT2D1	0.609378	-0.665754	0.987448
						722	SOCS3	0.623556	-0.367927	0.820409		722	SFT2D2	-0.168431	-0.534952	0.930437
						723	SPI1	1.41941	-0.461722	0.922613		723	SGK1	0.857683	-0.574624	0.875783
						724	SPINT2	1.43459	-0.574734	0.954635		724	SGTB	-0.278132	-0.268877	0.925236
						725	SPSB3	1.52622	-0.272101	0.934867		725	SH3GLB1	0.304637	-0.582706	0.995634
						726	SRA1	1.06408	-0.124919	0.872119		726	SHOC2	0.212306	-0.737439	0.981749
						727	SRCAP	0.572306	0.0714437	0.880593		727	SIGLEC9	0.836974	-0.223258	0.939419
						728	SREBF1	1.39984	-0.418279	0.891659		728	SIN3A	0.486248	-0.169127	0.964488
						729	SRGAP2C	1.02626	-0.220624	0.956463		729	SIRPB1	0.478597	-0.254877	0.990268
						730	SRRT	1.68638	-0.050092	0.944927		730	SIRPD	0.72103	-0.648518	0.978892
						731	SRSF1	0.462389	0.408915	0.810072		731	SLAIN2	0.347968	-0.191085	0.977817
						732	SSNA1	1.32454	-0.231892	0.991104		732	SLC12A6	0.466393	-0.166249	0.985634
						733	SSR4	1.31871	-0.180414	0.932455		733	SLC16A6	0.579615	-0.980414	0.938089
						734	SSSCA1	1.50977	-0.446576	0.968166		734	SLC25A3	0.243508	-0.881745	0.969917
						735	SSU72	1.33131	0.0097979	0.932811		735	SLC25A44	1.26283	-0.671943	0.886286
						736	ST3GAL2	1.32166	-0.0562045	0.932021		736	SLC26A8	0.582087	-0.673946	0.966097
						737	STARD3	0.882744	-0.181161	0.969239		737	SLC31A1	0.156268	-0.100211	0.966037
						738	STK11	1.53581	-0.595719	0.956653		738	SLC31A2	0.610771	-0.577918	0.972217
						739	STRN4	1.18191	0.0150498	0.995641		739	SLC38A2	0.0379441	-0.766747	0.953343
						740	STUB1	1.3809	-0.412536	0.942501		740	SLC39A6	-0.133722	-0.912198	0.913913
						741	STX10	1.48224	-0.332345	0.933075		741	SLC6A6	1.05154	-0.236326	0.925391
						742	STX11	1.2486	-0.193769	0.807886		742	SLC8A1	0.997699	-0.1546	0.857302
						743	STX3	1.04487	0.499906	0.817501		743	SLC9A8	1.01662	-0.370592	0.944926
						744	STX4	1.47569	0.457834	0.82405		744	SLCO4C1	-0.0289628	-1.10396	0.890741
						745	STXBP2	1.44305	0.0325956	0.966267		745	SMAD4	0.924434	-0.0645352	0.913257
						746	SUGP1	1.21242	0.273553	0.93166		746	SMARCC1	0.776137	0.0453985	0.933006
						747	SUN2	1.29586	-0.253325	0.960606		747	SMC5	-0.00491542	-0.470235	0.959694
						748	SUPT5H	1.16125	0.226447	0.960148		748	SMCHD1	0.447545	-0.803486	0.981091
						749	SVIL	1.03396	0.401909	0.882723		749	SMG7	0.226158	-0.738832	0.981122
						750	SYMPK	1.17517	-0.334952	0.928885		750	SMURF2	0.279292	-0.22069	0.979286
						751	SYNGR2	0.917755	0.162409	0.947985		751	SNORA31	0.280833	-0.55282	0.906456
						752	SYTL1	1.64238	-0.461154	0.936302		752	SNORD4B	0.293645	-0.546497	0.973805
						753	TACC3	1.46676	0.0149657	0.972102		753	SNRK	0.44393	-0.689518	0.984769
						754	TAF11	1.15517	0.471548	0.906805		754	SNRNP200	0.310283	-0.00260753	0.960752
						755	TAF1C	1.34969	-0.549332	0.964905		755	SNX11	1.28941	-0.513938	0.882825
						756	TAZ	1.55386	0.12077	0.935339		756	SNX13	0.525841	-0.670491	0.994319
						757	TBC1D10C	1.36913	-0.602053	0.972136		757	SNX27	0.44225	-0.663275	0.992924
						758	TBC1D13	1.70811	-0.383505	0.90258		758	SOAT1	0.464417	-0.496635	0.981434
						759	TBC1D17	1.13276	-0.42678	0.852528		759	SON	0.303073	-0.39975	0.992077
						760	TBC1D9B	0.586368	0.0445922	0.818127		760	SOS1	0.196138	-1.25819	0.887748
						761	TBCC	1.02367	0.313591	0.96169		761	SOS2	0.448458	-0.791095	0.987093
						762	TCEB2	1.5013	-0.515227	0.952065		762	SP1	1.14633	-0.872376	0.911984
						763	TCF25	1.25894	0.0288657	0.982192		763	SP4	-0.00600229	-0.516197	0.96015
						764	TCF3	1.47772	-0.0629669	0.943828		764	SPAG9	1.16309	-0.255592	0.893739
						765	TCF7	1.28672	-0.65297	0.966726		765	SPAST	0.148645	-0.410625	0.976333
						766	TECPR1	1.53239	-0.460512	0.973702		766	SPCS3	-0.0719632	-0.904574	0.927781
						767	TESC	1.6167	-0.220583	0.968776		767	SPDYA	1.00798	-0.513997	0.869783
						768	TET3	0.776349	0.0649471	0.948734		768	SPDYE6	-0.391795	-0.409591	0.913329
						769	TFE3	1.24712	-0.305998	0.962339		769	SPEN	0.624787	-0.151913	0.97809
						770	TGFB1	0.823876	-0.0672499	0.963732		770	SPG11	0.63145	-0.512591	0.995202
						771	TIMP2	0.913869	-0.188267	0.89676		771	SPOPL	0.5949	-0.637184	0.975793
						772	TLR9	1.10588	-0.100801	0.982114		772	SPTLC1	0.0639723	-0.348212	0.968862
						773	TMA7	1.52567	0.179666	0.846757		773	SPTLC2	0.385343	-0.964009	0.965394
						774	TMC6	1.32595	-0.46728	0.980623		774	SQRDL	0.900373	-0.125078	0.914828
						775	TMC8	0.733431	-0.115713	0.877805		775	SREK1	0.634121	0.00715511	0.947502
						776	TMEM120A	1.01805	0.195544	0.942529		776	SRGN	0.357944	-0.332852	0.995702
						777	TMEM238	1.44066	-0.620017	0.901195		777	SRP68	-0.111642	-0.104787	0.939467
						778	TMEM259	1.08178	-0.286937	0.920874		778	SRPK1	0.897514	-0.398913	0.949702
						779	TMSB10	1.20585	-0.330465	0.933516		779	SRPK2	0.950646	-0.175459	0.941535
						780	TNFAIP2	1.25621	0.124478	0.960106		780	SRRM1	-0.0295415	-0.263502	0.931413
						781	TNIP1	0.84325	-0.0310207	0.934509		781	SRSF5	-0.172608	-0.409793	0.954198
						782	TNRC18	1.33287	-0.516745	0.959439		782	SRSF7	-0.045104	0.353548	0.889559
						783	TOM1	1.45849	0.0906684	0.938485		783	ST8SIA4	0.234031	-0.694244	0.981662
						784	TOR2A	1.16289	-0.333695	0.965466		784	STAG2	0.283874	-0.825851	0.966449
						785	TP53I13	1.574	-0.373331	0.929494		785	STAM	0.277031	-0.624136	0.985298
						786	TPCN2	1.59141	0.019585	0.954703		786	STAM2	0.170203	-0.376592	0.988096
						787	TPT1	1.59612	0.0255349	0.895413		787	STEAP4	0.484392	-0.689673	0.947331
						788	TRADD	1.50283	-0.594729	0.946037		788	STIM2	0.26277	-0.0385682	0.932647
						789	TRAJ17	1.02297	0.427218	0.942454		789	STK17A	0.530501	-0.644163	0.991504
						790	TRAJ22	0.656399	-0.140863	0.908949		790	STK17B	0.241288	-0.726145	0.98293
						791	TRAJ44	0.963566	-0.610001	0.818244		791	STK38L	0.843473	-0.603105	0.957911
						792	TRAP1	1.03899	-0.146505	0.948123		792	STK4	0.494622	-0.0973373	0.97866
						793	TRAPPC1	0.622814	0.135663	0.909502		793	STRAP	0.162296	-0.454984	0.97834
						794	TRAPPC5	1.20159	-0.442609	0.970949		794	STRN	0.784302	-0.0633098	0.943799
						795	TRBJ2-5	1.15479	0.374048	0.867598		795	STRN3	0.516117	-0.141442	0.948472
						796	TRERF1	1.12104	0.175671	0.982273		796	STT3A	-0.326409	-0.141418	0.911597
						797	TRIM28	0.894719	-0.00267505	0.887883		797	STT3B	0.0514038	-0.766527	0.962385
						798	TRIM35	1.64427	-0.696852	0.906202		798	STX7	0.642054	-0.241279	0.977244
						799	TRIM8	1.13014	0.0796192	0.991573		799	STXBP5	0.574492	-0.340014	0.979831
						800	TRMT112	1.21374	-0.149053	0.966768		800	STYX	-0.199482	-0.560563	0.941696
						801	TRPC4AP	0.843275	0.481917	0.895077		801	SULF2	1.0658	-0.275208	0.922616
						802	TSC22D3	1.2772	0.557694	0.871135		802	SULT1B1	0.288825	-0.744281	0.970293
						803	TSC22D4	0.745275	-0.297875	0.936179		803	SUMO2	0.00200773	-0.289133	0.963201
						804	TSEN34	1.48532	0.223445	0.93978		804	SUMO4	0.692992	-0.681222	0.986139
						805	TSEN54	1.29227	0.184566	0.840185		805	SUPT20H	0.400926	-0.406314	0.998517
						806	TSPAN32	1.32523	-0.0863054	0.94417		806	SUZ12	0.28657	-0.662828	0.976425
						807	TSPO	1.40104	-0.537242	0.939758		807	SYK	1.18847	-0.556385	0.916359
						808	TSPYL2	0.46094	0.894734	0.813993		808	SYNRG	0.298181	-0.702877	0.979221
						809	TTC9	1.00736	0.0390961	0.908174		809	TAB2	0.305294	-0.459127	0.989268
						810	TUBB4B	1.27698	0.059229	0.930634		810	TAF7	0.193666	-0.710398	0.981912
						811	TUFM	1.01691	0.30186	0.865413		811	TANK	0.230833	-0.742925	0.961153
						812	TWF2	0.996557	-0.222779	0.949653		812	TAOK1	0.384701	-0.616082	0.994127
						813	TYK2	1.28434	-0.0660644	0.991004		813	TAX1BP1	0.21328	-0.843329	0.966917
						814	TYMP	1.55053	-0.459437	0.960484		814	TBC1D23	0.151431	-0.221263	0.979819
						815	U2AF2	1.61589	-0.076783	0.895982		815	TBL1XR1	0.691668	-0.0738354	0.960343
						816	UBALD1	1.05589	-0.661824	0.898364		816	TBXAS1	1.29139	-0.754423	0.842345
						817	UBALD2	1.12969	-0.253498	0.992707		817	TC2N	-0.188632	-0.475856	0.947292
						818	UBE2D2	1.3991	-0.9025	0.915561		818	TDP2	0.651377	-0.970489	0.947518
						819	UBE2G2	1.25713	0.134456	0.817571		819	TET2	0.507529	-0.304378	0.991188
						820	UBE2L6	1.32821	0.433219	0.942908		820	TFCP2	0.174609	-0.329042	0.926011
						821	UBE2R2	0.714729	0.640861	0.866076		821	TGFBR2	0.487821	-0.669662	0.992731
						822	UBL5	0.895278	0.174899	0.969977		822	THADA	0.525229	0.313706	0.913317
						823	UBXN1	1.38751	-0.028175	0.898518		823	TIMM23B	1.14967	-1.04656	0.849934
						824	UBXN11	1.33756	-0.68286	0.925843		824	TINF2	0.423497	0.0139189	0.960835
						825	ULK1	0.955844	-0.564931	0.921584		825	TLE4	0.630103	-0.0537645	0.954776
						826	ULK3	1.69139	-0.448408	0.907247		826	TLK1	0.277298	0.0238305	0.950145
						827	UNC119	1.06805	-0.214083	0.90968		827	TLR1	0.240756	-0.802103	0.977399
						828	UNC13D	0.862801	-0.187342	0.963802		828	TLR10	0.323645	-0.761586	0.970337
						829	UQCR11	1.60101	-0.320019	0.96602		829	TLR2	0.320564	-0.807258	0.982242
						830	UQCRFS1	1.48835	-0.564118	0.921757		830	TLR4	0.770269	-0.217235	0.959324
						831	USF2	1.46941	-0.12008	0.987409		831	TLR5	0.130798	-0.489165	0.908163
						832	USP21	1.15766	0.0698503	0.95736		832	TLR6	0.668585	-0.378117	0.989186
						833	UVSSA	1.3648	-0.539991	0.932126		833	TLR8	0.356633	-0.617949	0.994826
						834	VAMP2	1.21897	-0.434173	0.988043		834	TM2D3	0.252795	0.168131	0.882249
						835	VAV1	0.74719	0.510166	0.921606		835	TM7SF3	0.236061	-0.614185	0.941763
						836	VHL	0.852584	0.618883	0.835039		836	TM9SF2	0.0284282	-0.993774	0.932566
						837	VPS18	1.25511	0.370237	0.900668		837	TM9SF4	0.673447	-0.36039	0.92579
						838	VPS37B	1.04128	-0.244113	0.9816		838	TMBIM4	0.474604	-0.999973	0.955425
						839	VPS4A	1.46553	-0.487429	0.960512		839	TMEM131	-0.0456297	-0.341395	0.970692
						840	VPS9D1	1.33488	-0.749753	0.875208		840	TMEM140	0.437145	-0.518486	0.997918
						841	WDR83OS	1.39447	-0.105059	0.925856		841	TMEM165	1.20929	-0.457901	0.887417
						842	WHAMM	1.32004	-0.249993	0.979077		842	TMEM230	0.0193057	-0.330154	0.975361
						843	WWC3	0.716667	0.19288	0.936598		843	TMEM30A	-0.0370319	-0.780506	0.945282
						844	XKR8	1.38523	-0.154699	0.975755		844	TMEM33	0.378308	-0.796233	0.983623
						845	XPC	0.365224	0.683914	0.801844		845	TMEM43	0.441902	-0.345172	0.986689
						846	XXbac-BPG246D15.9	1.07601	0.0863725	0.951555		846	TMEM55A	1.20011	-0.506347	0.887324
						847	XYLT1	1.03611	0.38191	0.853543		847	TMEM59	0.287277	-0.641857	0.982028
						848	YDJC	1.68331	-0.416702	0.932979		848	TMEM71	0.51147	-0.193338	0.953638
						849	YPEL3	1.08044	0.206289	0.959803		849	TMEM87A	0.0522365	-0.696544	0.952027
						850	YRDC	1.3809	-0.0394362	0.992144		850	TMF1	0.797399	-0.386399	0.97389
						851	YWHAG	1.3287	-0.138198	0.941406		851	TMLHE	0.119913	-0.833076	0.961158
						852	YY1	1.48166	-0.373312	0.901817		852	TNFAIP6	0.0835567	-0.313637	0.977457
						853	ZBTB4	0.435883	-0.258285	0.878484		853	TNFSF10	0.225765	-0.884281	0.960263
						854	ZBTB48	1.41089	-0.574273	0.941299		854	TNPO3	0.314092	-0.801713	0.981762
						855	ZBTB7A	1.20197	-0.356041	0.965316		855	TNRC6B	0.58868	0.260583	0.919774
						856	ZBTB7B	1.27196	-0.435894	0.974901		856	TOB1	-0.0544237	-0.288003	0.967177
						857	ZC3H3	1.08946	-0.500795	0.963834		857	TOP1	0.713612	-0.708632	0.963849
						858	ZC3H4	1.07629	-0.194323	0.938675		858	TOP2B	0.00979228	-0.416666	0.966461
						859	ZDHHC12	1.23344	-0.607884	0.970381		859	TOPBP1	0.349781	-0.338015	0.993429
						860	ZER1	0.480438	0.36036	0.890335		860	TOR1A	0.288472	-0.0746168	0.951416
						861	ZFP36L2	0.559261	-0.0611151	0.859096		861	TOR1AIP1	0.229618	-0.371889	0.991722
						862	ZMAT2	1.33057	0.162493	0.9497		862	TOR1AIP2	0.639027	0.33572	0.898377
						863	ZMAT5	1.24089	-0.289919	0.956789		863	TP53BP2	0.31545	-0.604797	0.99214
						864	ZNF274	1.31606	-0.0100036	0.835391		864	TP53INP1	0.572282	-0.393789	0.988605
						865	ZNF276	1.58503	-0.312153	0.943131		865	TPP1	0.134485	-0.899337	0.936094
						866	ZNF282	1.22828	-0.57647	0.865667		866	TPR	0.488056	-0.295092	0.988961
						867	ZNF394	1.41421	0.687603	0.861381		867	TPT1-AS1	0.382073	0.145199	0.900959
						868	ZNF429	1.26701	-0.0453417	0.908901		868	TRA2A	0.339003	-0.158336	0.966345
						869	ZNF467	1.24421	-0.321819	0.99403		869	TRA2B	0.0286315	0.179742	0.921312
						870	ZNF646	1.16181	-0.0486241	0.994168		870	TRAF6	0.365218	-0.240609	0.976705
						871	ZNF710	0.933123	-0.569659	0.809323		871	TRAJ21	0.00645347	-0.774288	0.953298
						872	ZNF746	0.295375	-0.115892	0.830534		872	TRAJ32	-0.31865	0.255423	0.884961
						873	ZNF787	1.55314	-0.626746	0.953546		873	TRAJ33	0.0448685	0.0618118	0.911568
						874	ZNHIT1	1.2873	0.00282886	0.887079		874	TRAJ35	0.552097	0.338054	0.895418
						875	ZNHIT2	1.40392	0.132308	0.854417		875	TRAJ38	0.185802	0.496516	0.858132
						876	ZSWIM8	0.874395	-0.286853	0.9682		876	TRAPPC8	0.5614	-0.568409	0.996142
						877	ZYX	0.891763	-0.183055	0.89288		877	TRIM24	0.375989	-0.548188	0.993033
												878	TRIM25	0.717477	-0.0526574	0.96018
												879	TRIM33	0.333651	0.0468863	0.961369
												880	TRIM52	0.474458	0.123757	0.950194
												881	TRIOBP	1.26937	-0.568415	0.848961
												882	TRIP12	0.351107	-0.750422	0.987585
												883	TROVE2	0.145198	-0.84123	0.959705
												884	TRPM6	1.18293	-0.782604	0.849999
												885	TSC1	0.410713	0.0481006	0.961684
												886	TSC22D2	0.984995	-0.0625417	0.919697
												887	TTC14	0.425971	-0.546228	0.959573
												888	TTC37	-0.105596	-0.775181	0.923175
												889	TUG1	0.100916	0.120642	0.948666
												890	TXN	0.234897	-0.23257	0.973647
												891	TXNL4B	-0.061669	-0.626749	0.956816
												892	TYROBP	0.558914	-0.556345	0.995589
												893	UBA6	0.0307517	-0.873019	0.94406
												894	UBAP2L	0.580153	-0.000168541	0.95395
												895	UBE2A	1.11343	-0.682238	0.929116
												896	UBE2B	0.849605	-0.836693	0.899096
												897	UBE2D3	0.382834	0.188469	0.941818
												898	UBE2G1	0.247185	-0.424839	0.987693
												899	UBE2J1	0.277099	-0.673535	0.932687
												900	UBE2K	0.502273	-0.816917	0.973271
												901	UBE4A	0.124256	-0.666176	0.97515
												902	UBE4B	0.933625	-0.189486	0.946974
												903	UBL3	-0.000273275	-0.887563	0.940115
												904	UBLCP1	-0.0381129	-0.862705	0.926916
												905	UBQLN1	0.158594	-0.412776	0.910925
												906	UBR2	0.409819	-0.247185	0.985178
												907	UBR3	0.225654	-0.458879	0.987899
												908	UBXN2B	0.493602	-0.472719	0.991041
												909	UBXN7	0.353677	-0.187627	0.98512
												910	UHRF1BP1L	0.62848	-0.395927	0.990657
												911	UPK3B	0.188198	0.142481	0.947324
												912	UQCRC2	-0.307677	-0.371025	0.913605
												913	USO1	0.982825	-1.20545	0.8315
												914	USP1	-0.0477657	-1.07487	0.89015
												915	USP10	0.190472	-0.71828	0.962813
												916	USP15	0.533021	-0.813097	0.97625
												917	USP16	0.0337756	-0.24436	0.94799
												918	USP25	0.291719	-0.633903	0.991635
												919	USP3	0.68408	-0.694583	0.987276
												920	USP32	0.520331	-0.770005	0.985863
												921	USP34	0.169147	-0.943628	0.955887
												922	USP8	0.255677	-0.25463	0.986598
												923	USP9X	0.156618	-0.522375	0.979589
												924	UTY	0.786575	-0.881015	0.951895
												925	UVRAG	0.483861	0.13972	0.929431
												926	VAPA	0.298048	-0.710314	0.96164
												927	VAV3	0.580505	-0.460806	0.993848
												928	VCP	-0.0972553	-0.277031	0.954558
												929	VMP1	0.0817342	-0.910492	0.951634
												930	VNN1	0.693899	-1.11568	0.929613
												931	VNN2	0.344657	-0.658036	0.972892
												932	VPS13B	0.60298	-0.837464	0.955272
												933	VPS36	0.318025	-0.378015	0.97193
												934	VPS39	0.571381	-0.263437	0.967323
												935	VPS4B	0.351038	-0.495727	0.997175
												936	VPS8	0.824645	-0.798226	0.942866
												937	VTA1	-0.202786	-0.500039	0.946667
												938	WAC	0.416985	-0.537136	0.994615
												939	WAPAL	-0.011813	-0.684048	0.96362
												940	WDFY3	0.920839	-0.866916	0.926253
												941	WDR26	0.334838	-0.607364	0.990236
												942	WDR3	1.07931	-0.325553	0.91556
												943	WDR44	0.291996	-1.12825	0.930707
												944	WNK1	0.593488	-0.399955	0.994733
												945	WSB1	0.169674	-0.324958	0.980542
												946	WWP1	-0.0354366	-0.746381	0.949863
												947	XPO7	0.184106	-0.421739	0.927584
												948	XPR1	0.120354	-0.628173	0.962772
												949	XRN1	0.0377756	-0.469379	0.9736
												950	XRN2	0.278432	-0.622819	0.989856
												951	YIPF4	0.247616	-0.728245	0.985488
												952	YTHDC1	0.18901	-0.245262	0.984187
												953	YTHDF3	0.446141	-0.705597	0.991024
												954	YWHAB	0.116551	-0.789458	0.957785
												955	ZBED6	0.681177	-0.49872	0.985677
												956	ZBTB11	0.361559	-0.032051	0.945987
												957	ZBTB24	0.276642	-0.50584	0.963079
												958	ZBTB37	0.354783	-0.150468	0.983207
												959	ZC3H11A	0.674331	0.0897564	0.943417
												960	ZC3HAV1	0.198356	-0.427379	0.990722
												961	ZCCHC2	1.04505	-0.213132	0.916321
												962	ZCCHC6	0.482455	-0.65945	0.985004
												963	ZCCHC7	0.311908	0.377787	0.893979
												964	ZDHHC17	0.652309	-0.649293	0.965264
												965	ZDHHC2	-0.0134775	-0.0943802	0.93695
												966	ZDHHC6	0.186441	-0.70253	0.96675
												967	ZFAND5	0.370591	0.439885	0.892969
												968	ZFC3H1	0.3318	-0.703638	0.986049
												969	ZFYVE16	0.731779	-0.89333	0.949864
												970	ZNF117	0.878006	-0.932527	0.935679
												971	ZNF12	0.536334	0.119815	0.926104
												972	ZNF148	0.426965	0.211896	0.921138
												973	ZNF207	0.0344661	-0.537252	0.977777
												974	ZNF326	0.211345	-0.530177	0.987175
												975	ZNF486	0.645867	-0.11317	0.845402
												976	ZNF770	0.120161	-0.847676	0.948141
												977	ZNF800	-0.0665861	-0.159322	0.94181
												978	ZRANB2	-0.0416315	-0.110291	0.948774
												979	ZSWIM6	0.78234	-0.421153	0.966001
												980	ZXDB	-0.196722	-0.510976	0.881652
												981	ZYG11B	0.837564	-1.12741	0.91507
